# Supplementary material for: Exploring Biomarkers and Mechanisms of Action of Adaptive Immune Response in Age-Related Macular Degeneration Based on Transcriptomics
Source: Biomedicines. 2026 May 15;14(5):1123. doi: 10.3390/biomedicines14051123 (PMC13204548; doi:10.3390/biomedicines14051123)
Supplement: Supplementary file 1 [file biomedicines-14-01123-s001.zip]

Archive with 11 entries (11 files):
- Figure S1.tif
- Figure S2.tif
- Figure S3.tif
- Supplementary Table S1.xlsx
- Supplementary Table S2.xlsx
- Supplementary Table S3.xlsx
- Supplementary Table S4.xlsx
- Supplementary Table S5.xlsx
- Supplementary Table S6.xlsx
- Supplementary Table S7.xlsx
- Supplementary Table S8.xlsx
