# Supplementary material for: Exploring Biomarkers and Mechanisms of Action of Adaptive Immune Response in Age-Related Macular Degeneration Based on Transcriptomics
Source: Biomedicines. 2026 May 15;14(5):1123. doi: 10.3390/biomedicines14051123 (PMC13204548; doi:10.3390/biomedicines14051123)
Supplement: Supplementary file 1 [file biomedicines-14-01123-s001.zip › Supplementary Table S1.xlsx]

## Sheet: Sheet1
sample	Group	Type
GSM738663	AMD	dry
GSM738665	AMD	dry
GSM738667	AMD	MD1
GSM738668	AMD	MD2
GSM738670	AMD	dry
GSM738672	AMD	GA
GSM738674	AMD	dry
GSM738676	AMD	dry
GSM738678	AMD	dry
GSM738680	AMD	dry
GSM738682	AMD	CNV
GSM738684	AMD	dry
GSM738686	AMD	CNV
GSM738688	AMD	GA/CNV
GSM738690	AMD	MD2
GSM738692	AMD	dry
GSM738694	AMD	dry
GSM738696	AMD	MD1
GSM738698	AMD	CNV
GSM738700	AMD	dry
GSM738702	AMD	GA/CNV
GSM738705	AMD	dry
GSM738707	AMD	MD1
GSM738709	AMD	CNV
GSM738711	AMD	GA
GSM738713	AMD	MD1
GSM738715	AMD	dry
GSM738717	AMD	MD2
GSM738718	AMD	GA/CNV
GSM738720	AMD	MD2
GSM738722	AMD	dry
GSM738724	AMD	dry
