# Supplementary material for: Exploring Biomarkers and Mechanisms of Action of Adaptive Immune Response in Age-Related Macular Degeneration Based on Transcriptomics
Source: Biomedicines. 2026 May 15;14(5):1123. doi: 10.3390/biomedicines14051123 (PMC13204548; doi:10.3390/biomedicines14051123)
Supplement: Supplementary file 1 [file biomedicines-14-01123-s001.zip › Supplementary Table S2.xlsx]

## Sheet: Genes
genes
ADA
ADAM17
ADCY7
ADGRE1
AGER
AHR
AICDA
AIRE
AKIRIN2
ALCAM
ALOX15
ANXA1
APLF
ARG1
ARG2
ARID5A
ASCL2
ATAD5
AZGP1
B2M
BACH2
BATF
BCL10
BCL3
BCL6
BMX
BRD2
BRD4
BTK
BTLA
BTN3A1
BTN3A2
BTN3A3
BTNL8
C17orf99
C1QA
C1QB
C1QBP
C1QC
C1R
C1RL
C1S
C2
C3
C4A
C4B
C4BPA
C4BPB
C5
C6
C7
C8A
C8B
C8G
C9
CADM1
CAMK4
CARD9
CCL19
CCR2
CCR6
CD160
CD19
CD1A
CD1B
CD1C
CD1D
CD1E
CD209
CD226
CD244
CD247
CD27
CD274
CD28
CD3D
CD3E
CD3G
CD4
CD40
CD40LG
CD46
CD55
CD6
CD69
CD7
CD70
CD74
CD79A
CD79B
CD80
CD81
CD84
CD86
CD8A
CD8B
CD8B2
CEACAM1
CFI
CLC
CLCF1
CLEC10A
CLEC4A
CLEC4C
CLEC4D
CLEC4G
CLEC4M
CLEC6A
CLEC7A
CLU
CR1
CR1L
CR2
CRACR2A
CRTAM
CSF2RB
CSK
CTLA4
CTNNBL1
CTSC
CTSH
CTSL
CTSS
CX3CR1
CXCL13
CYRIB
DBNL
DCLRE1C
DENND1B
DUSP10
DUSP22
EBAG9
EBI3
EIF2AK4
EMP2
ENTPD7
EOMES
EP300
EPHB2
ERAP1
ERAP2
ERCC1
EXO1
EXOSC3
EXOSC6
FADD
FBXO38
FCAMR
FCER1A
FCER1G
FCER2
FCGR1A
FCGR1BP
FCGR2A
FCGR2B
FCGR2C
FCGR3A
FCGR3B
FCMR
FCRL4
FCRLB
FGA
FGB
FGL1
FOXJ1
FOXP3
FUT7
FYN
FZD5
GATA3
GFUS
GNL1
GPR183
GZMM
HAVCR2
HFE
HLA-A
HLA-B
HLA-C
HLA-DMA
HLA-DMB
HLA-DOA
HLA-DOB
HLA-DPA1
HLA-DPB1
HLA-DQA1
HLA-DQA2
HLA-DQB1
HLA-DQB2
HLA-DRA
HLA-DRB1
HLA-DRB3
HLA-DRB4
HLA-DRB5
HLA-E
HLA-F
HLA-G
HLA-H
HLX
HMCES
HMGB1
HMHB1
HPRT1
HPX
HRAS
HSPD1
ICAM1
ICOSLG
IFNA1
IFNA10
IFNA14
IFNA16
IFNA17
IFNA2
IFNA21
IFNA4
IFNA5
IFNA6
IFNA7
IFNA8
IFNB1
IFNE
IFNG
IFNK
IFNW1
IGHA1
IGHA2
IGHD
IGHD1-1
IGHE
IGHG1
IGHG2
IGHG3
IGHG4
IGHJ1
IGHM
IGHV1-18
IGHV1-24
IGHV1-3
IGHV1-45
IGHV1-58
IGHV1-69
IGHV1-69-2
IGHV1-69D
IGHV2-26
IGHV2-5
IGHV2-70
IGHV2-70D
IGHV3-11
IGHV3-13
IGHV3-15
IGHV3-16
IGHV3-20
IGHV3-21
IGHV3-23
IGHV3-30
IGHV3-33
IGHV3-35
IGHV3-38
IGHV3-43
IGHV3-48
IGHV3-49
IGHV3-53
IGHV3-64
IGHV3-64D
IGHV3-66
IGHV3-7
IGHV3-72
IGHV3-73
IGHV3-74
IGHV4-28
IGHV4-31
IGHV4-34
IGHV4-39
IGHV4-4
IGHV4-59
IGHV4-61
IGHV5-10-1
IGHV5-51
IGHV6-1
IGHV7-4-1
IGHV7-81
IGHV8-51-1
IGKC
IGKJ1
IGKV1-12
IGKV1-13
IGKV1-16
IGKV1-17
IGKV1-27
IGKV1-37
IGKV1-39
IGKV1-5
IGKV1-6
IGKV1-8
IGKV1-9
IGKV1D-12
IGKV1D-13
IGKV1D-17
IGKV1D-33
IGKV1D-37
IGKV1D-39
IGKV1D-42
IGKV1D-43
IGKV1D-8
IGKV2-24
IGKV2-28
IGKV2-29
IGKV2-30
IGKV2-40
IGKV2D-24
IGKV2D-26
IGKV2D-28
IGKV2D-29
IGKV2D-30
IGKV3-15
IGKV3-20
IGKV3-7
IGKV3D-11
IGKV3D-15
IGKV3D-20
IGKV3D-7
IGKV4-1
IGKV5-2
IGKV6-21
IGKV6D-21
IGKV6D-41
IGLC1
IGLC2
IGLC3
IGLC6
IGLC7
IGLJ1
IGLL1
IGLL5
IGLV1-36
IGLV1-40
IGLV1-44
IGLV1-47
IGLV1-50
IGLV1-51
IGLV10-54
IGLV11-55
IGLV2-11
IGLV2-14
IGLV2-18
IGLV2-23
IGLV2-33
IGLV2-8
IGLV3-1
IGLV3-10
IGLV3-12
IGLV3-16
IGLV3-19
IGLV3-21
IGLV3-22
IGLV3-25
IGLV3-27
IGLV3-32
IGLV3-9
IGLV4-3
IGLV4-60
IGLV4-69
IGLV5-37
IGLV5-45
IGLV5-48
IGLV5-52
IGLV6-57
IGLV7-43
IGLV7-46
IGLV8-61
IGLV9-49
IL10
IL12A
IL12B
IL12RB1
IL13RA2
IL17A
IL17F
IL17RA
IL18
IL18BP
IL18R1
IL18RAP
IL1B
IL1R1
IL1RL1
IL2
IL20RB
IL23A
IL23R
IL27
IL27RA
IL2RB
IL33
IL4
IL4I1
IL4R
IL6
IL6R
IL6ST
IL7R
IL9
IL9R
INPP5D
IRF1
IRF4
IRF7
ITK
JAG1
JAK1
JAK2
JAK3
JAM3
JCHAIN
JUNB
KCNJ8
KDM5D
KLHL22
KLHL6
KLRC1
KLRC2
KLRC4-KLRK1
KLRD1
KLRK1
KMT5B
KMT5C
LAG3
LAIR1
LAMP3
LAT
LAT2
LAX1
LEF1
LGALS1
LGALS9
LIG4
LILRA1
LILRA3
LILRA6
LILRB1
LILRB2
LILRB3
LILRB4
LILRB5
LIME1
LOXL3
LTA
LY9
LYN
MAD2L2
MALT1
MAP3K7
MAPK3
MARCHF8
MASP2
MBL2
MCOLN1
MCOLN2
MEF2C
MICA
MICB
MIR21
MLH1
MPEG1
MR1
MSH2
MSH6
MTOR
MYD88
MYO1G
NBN
NCKAP1L
NDFIP1
NECTIN2
NEDD4
NFKB2
NFKBID
NFKBIZ
NLRP10
NLRP3
NOD2
NOTCH1
NSD2
OPA1
ORAI1
OTUB1
OTUD7B
P2RX7
PAG1
PARP3
PAXIP1
PCYT1A
PDCD1
PDCD1LG2
PDIA3
PHB1
PIK3CD
PIK3CG
PKN1
PLA2G4A
PMS2
PPP3CB
PRDM1
PRF1
PRKAA1
PRKCB
PRKCD
PRKCQ
PRKCZ
PRKD2
PRR7
PSG9
PTK2B
PTPN6
PTPRC
PVR
PYCARD
RAB27A
RAET1E
RAET1G
RAET1L
RAG1
RAP1GAP
RAP1GAP2
RAPGEF3
RAPGEF4
RC3H1
RC3H2
RELB
RFTN1
RIF1
RIPK2
RIPK3
RNF125
RNF168
RNF19B
RNF8
RORA
RORC
RSAD2
SAMSN1
SANBR
SASH3
SCART1
SECTM1
SEMA4A
SERPING1
SH2D1A
SH2D1B
SHLD1
SHLD2
SHLD3
SIGLEC10
SIPA1
SIRT1
SIT1
SKAP1
SLA2
SLAMF1
SLAMF6
SLAMF7
SLC11A1
SLC15A4
SLC22A13
SMAD7
SOCS3
SOCS5
SPN
STAT3
STAT4
STAT5A
STAT6
STX7
SUPT6H
SUSD4
SWAP70
SYK
TAP1
TAP2
TARM1
TBX21
TCIRG1
TEC
TFE3
TFEB
TFRC
TGFB1
THEMIS
TLR4
TLR8
TMEM98
TNF
TNFAIP3
TNFRSF11A
TNFRSF13B
TNFRSF13C
TNFRSF14
TNFRSF17
TNFRSF1B
TNFRSF21
TNFSF13
TNFSF13B
TNFSF18
TNFSF4
TP53BP1
TRAC
TRAF2
TRAF3IP2
TRAF6
TRAJ3
TRAJ31
TRAJ42
TRAT1
TRAV1-1
TRAV1-2
TRAV10
TRAV12-1
TRAV12-2
TRAV12-3
TRAV13-1
TRAV13-2
TRAV14DV4
TRAV16
TRAV17
TRAV18
TRAV19
TRAV2
TRAV20
TRAV21
TRAV22
TRAV23DV6
TRAV24
TRAV25
TRAV26-1
TRAV26-2
TRAV27
TRAV29DV5
TRAV3
TRAV30
TRAV34
TRAV35
TRAV36DV7
TRAV38-1
TRAV38-2DV8
TRAV39
TRAV4
TRAV40
TRAV41
TRAV5
TRAV6
TRAV7
TRAV8-1
TRAV8-2
TRAV8-3
TRAV8-4
TRAV8-6
TRAV9-1
TRAV9-2
TRBC1
TRBC2
TRBD1
TRBJ1-1
TRBJ1-2
TRBJ1-3
TRBJ1-4
TRBJ1-5
TRBJ1-6
TRBJ2-1
TRBJ2-2
TRBJ2-3
TRBJ2-4
TRBJ2-5
TRBJ2-6
TRBJ2-7
TRBV10-1
TRBV10-2
TRBV10-3
TRBV11-1
TRBV11-2
TRBV11-3
TRBV12-3
TRBV12-4
TRBV12-5
TRBV13
TRBV14
TRBV16
TRBV17
TRBV18
TRBV19
TRBV2
TRBV20-1
TRBV23-1
TRBV24-1
TRBV25-1
TRBV27
TRBV28
TRBV29-1
TRBV3-1
TRBV30
TRBV4-1
TRBV4-2
TRBV5-1
TRBV5-3
TRBV5-4
TRBV5-5
TRBV5-6
TRBV5-7
TRBV6-1
TRBV6-4
TRBV6-5
TRBV6-6
TRBV6-7
TRBV6-8
TRBV7-1
TRBV7-2
TRBV7-3
TRBV7-4
TRBV7-6
TRBV7-7
TRBV7-9
TRBV9
TRDC
TRDD1
TRDJ1
TRDV1
TRDV2
TRDV3
TREM1
TREM2
TREX1
TRGC1
TRGC2
TRGV1
TRGV10
TRGV11
TRGV2
TRGV3
TRGV4
TRGV5
TRGV8
TRGV9
TRIM27
TRPM4
TSC1
TXK
TYK2
UFL1
ULBP1
ULBP2
ULBP3
UNC13D
UNC93B1
UNG
USP5
VTCN1
WAS
XCL1
YWHAG
ZAP70
ZBTB1
ZBTB7B
ZC3H12A
ZNF683
ZP3
