# Supplementary material for: Exploring Biomarkers and Mechanisms of Action of Adaptive Immune Response in Age-Related Macular Degeneration Based on Transcriptomics
Source: Biomedicines. 2026 May 15;14(5):1123. doi: 10.3390/biomedicines14051123 (PMC13204548; doi:10.3390/biomedicines14051123)
Supplement: Supplementary file 1 [file biomedicines-14-01123-s001.zip › Supplementary Table S3.xlsx]

## Sheet: 02.DEGs_diff
	logFC	AveExpr	t	P.Value	adj.P.Val	B	group
PON2	0.527835248158484	7.29192003891043	5.00872751262983	4.31537629965361e-06	0.0562511280128634	3.86027409998624	Up
SLC1A4	-0.561764	5.72130664334245	-4.72084	1.25974953283979e-05	0.0562511280128634	2.93918534581614	Down
MTHFD2	-1.11366	5.28665854334207	-4.69613	1.3793692286811e-05	0.0562511280128634	2.86121421389171	Down
ASNS	-0.597627	10.7108338502373	-4.62884	1.76412622878378e-05	0.0562511280128634	2.64977517500038	Down
FAP	0.556130876590566	6.23834477430028	4.61863030364124	1.8309872245414e-05	0.0562511280128634	2.61780991700356	Up
FRZB	0.592111344600134	12.407987413663	4.58481176043548	2.07051954825248e-05	0.0562511280128634	2.51217497832397	Up
BMPR1B	0.601926807689422	7.31200496099237	4.55433973844724	2.31228321353034e-05	0.0562511280128634	2.41730063553111	Up
CP	1.20865226370109	8.29753964778202	4.47984297603668	3.02475818425462e-05	0.0562511280128634	2.18661234400982	Up
hCG_1815491	0.512940241311818	7.79950771692408	4.44342876918431	3.44659805626904e-05	0.0562511280128634	2.07451589422688	Up
VIM	0.694324037614187	12.2658668457874	4.43795743277781	3.51472702604339e-05	0.0562511280128634	2.05771152919171	Up
GPX3	0.71433261240591	11.2719366286747	4.40198590334873	3.99632493748142e-05	0.0562511280128634	1.94748377931828	Up
FAM181A	0.783512389822589	4.59882383502507	4.32090777515123	5.32820245439152e-05	0.0581417993626091	1.70067999439651	Up
NFATC1	0.594924261747838	4.71087918459578	4.29824660188015	5.77163028669141e-05	0.0581417993626091	1.63211529962482	Up
NTRK2	0.51904255316381	7.63377819206606	4.28759390156822	5.99223249055398e-05	0.0581417993626091	1.59994800018551	Up
KCNE1	-0.617546	4.54483106242987	-4.27809	6.19596968747991e-05	0.0581417993626091	1.57127730173385	Down
GSN	0.527388531757513	8.94199993556932	4.21761559843022	7.65796397865e-05	0.0637779792058346	1.38967285460916	Up
GLIPR2	0.52194497593829	7.14721040321486	4.19057569882604	8.41483537679741e-05	0.0637779792058346	1.30891040304973	Up
C4B	1.02554187013447	8.4272952787799	4.13081399281984	0.000103525917350318	0.0694924466747482	1.13140429393008	Up
PAPLN	0.589575441499897	6.01814223404542	4.09842825797258	0.000115758637826712	0.0694924466747482	1.03579051826175	Up
GFAP	0.813675725279381	12.1410031843338	4.08921589238956	0.000119485648003322	0.0694924466747482	1.00866796957493	Up
DDR1	0.54562656705088	10.5672979343556	4.04897242052611	0.000137167550097312	0.0734311842230334	0.890582151439045	Up
FGFBP2	1.05495140099108	4.01120464253334	4.02857485996021	0.00014706681197041	0.0734311842230334	0.830979009877733	Up
C3	1.07962625406539	7.01810932972787	4.0268657360924	0.000147926815950923	0.0734311842230334	0.825992504183707	Up
FZD7	0.83593317917305	4.65686914154683	4.01739690804228	0.000152779790578726	0.0734311842230334	0.798388043684165	Up
NNMT	0.721067218821281	7.43018247868689	3.98591236328477	0.000170042683899823	0.0779270029983701	0.706865965306944	Up
XBP1	-0.560716	8.54766520061006	-3.95192	0.000190785221635909	0.0834707265310106	0.608507421173245	Down
SCRG1	0.799831034784224	7.60628470344915	3.94276861777135	0.000196769887696074	0.0834707265310106	0.582120883781612	Up
CHAC1	-0.803449	7.07489196744831	-3.9393	0.000199082723381584	0.0834707265310106	0.572138853189632	Down
NPVF	1.71446134418256	7.95368369678206	3.92796939488994	0.000206834759441002	0.0849142868655079	0.53951106766605	Up
CRYM	0.816859354123357	9.73347388710143	3.90033	0.000226974386579282	0.0877011227829674	0.460169905661353	Up
TF	0.591889023854971	14.5396017781351	3.84909821670651	0.00026937619935468	0.0966230605953024	0.314009456150369	Up
MXRA8	0.509808979526416	7.96470483773157	3.82938716693817	0.000287633901488141	0.0985314387345876	0.258076328162621	Up
C1S	0.720856890791929	6.66832310841871	3.81670208376142	0.000300004380598562	0.0985314387345876	0.222171254502856	Up
TNC	0.58753387562873	4.0717	3.79231434811061	0.000325233073399706	0.103371660393784	0.153343141201921	Up
CFAP61	-0.679941	5.10964652412455	-3.78711	0.000330876938374582	0.103496205517611	0.138681548624533	Down
PYCR1	-0.560581	6.92608012360437	-3.76365	0.000357479143138668	0.106118511080939	0.0727971210252027	Down
HLA-DOA	0.864378627330196	5.88965299082541	3.76084326788216	0.000360800783640662	0.106118511080939	0.0649189918718935	Up
RGS1	1.28498148981732	6.11778470458573	3.74404338076081	0.00038128064679444	0.109967261708457	0.0179003241356996	Up
C1R	0.830719961117801	5.84889561087994	3.71745740057329	0.000415977071580665	0.113921770494246	-0.056243	Up
PBXIP1	0.588521533057766	5.60946406852417	3.71552942229424	0.000418607159860938	0.113921770494246	-0.0616072	Up
TGFBI	0.721592624832048	6.14189039317064	3.70396254887396	0.000434722832572376	0.113921770494246	-0.0937529	Up
CCDC80	0.601092338128603	4.45915930365362	3.69856813995059	0.000442439586135613	0.113921770494246	-0.108723	Up
SERPINA3	1.09677080197748	10.7062132631765	3.69669994275288	0.00044514240982731	0.113921770494246	-0.113905	Up
MIR9-2HG	0.514987830299988	7.41530311316778	3.67472741404201	0.000478137126298912	0.116323089022794	-0.174723	Up
SESN2	-0.500562	5.31795793935918	-3.65876	0.000503560060099588	0.118276125730263	-0.218771	Down
PDPN	0.626423276980486	6.12100947895402	3.65356013190575	0.000512119346986918	0.118276125730263	-0.233098	Up
SERPINA5	0.866345203061517	7.2912546800984	3.63541011918036	0.000543079410368736	0.119757543504254	-0.282984	Up
HLA-DRA	0.612296922774736	6.66520314177693	3.62605	0.000559739762238187	0.11989382342028	-0.308656	Up
SPINK4	-0.70557	8.8266425922983	-3.60296	0.000602930028211177	0.121535254436877	-0.371787	Down
MOXD1	0.919697138976026	6.23198954248007	3.60147538928848	0.000605808901274883	0.121535254436877	-0.375831	Up
MEGF6	0.515721601951856	5.05814998536614	3.59412897767701	0.000620268870819259	0.121535254436877	-0.395858	Up
TNFRSF11B	0.806913287953371	3.13969953395075	3.5934730815808	0.000621575720827875	0.121535254436877	-0.397645	Up
BMAL2	-0.514314	3.04216368648559	-3.57865	0.000651819666532672	0.123351397477491	-0.437972	Down
DNAJA4	-0.529369	9.83665655527569	-3.54865	0.000717349493723899	0.130889714104844	-0.519244	Down
AHNAK	0.531057291035047	6.75426476099113	3.52775577069761	0.000766656064095064	0.131092520514245	-0.575608	Up
RFTN1	0.619748512313929	7.25961	3.50353558756738	0.000827823123613249	0.131092520514245	-0.640658	Up
MAOB	0.577119849451653	6.6054521497542	3.50190206192135	0.000832110985109105	0.131092520514245	-0.645035	Up
IGFBP2	0.719834560504716	7.34139027278781	3.50122845026588	0.000833885284425013	0.131092520514245	-0.64684	Up
SYNPO	0.524955239928953	5.09587834458908	3.48999167737744	0.000864017483548247	0.131092520514245	-0.676907	Up
ANXA1	0.905917272062362	5.88947556324462	3.47879093480688	0.000895078552944606	0.134644411941423	-0.706815	Up
CYBRD1	0.541460079132976	5.61515543552683	3.44324666572925	0.00100080440671143	0.140344216914602	-0.801303	Up
HP	0.725247969209775	6.17212927958824	3.42842378652847	0.00104829935736164	0.143223892691265	-0.840517	Up
FMOD	0.612246481934579	8.25364507929716	3.42672856600525	0.00105386503807132	0.143223892691265	-0.844994	Up
PDE6C	-0.556424	7.33469	-3.38621	0.00119550993735508	0.154991571220522	-0.951569	Down
ADSS1	0.540309727129342	7.43387059896244	3.34614728178931	0.00135311930528676	0.161486718385701	-1.05611	Up
HIGD1B	-0.607091	4.80021746354045	-3.34276	0.00136731948544445	0.161486718385701	-1.06492	Down
F5	0.685609948702081	3.31077470976209	3.34246926861573	0.00136853151174323	0.161486718385701	-1.06567	Up
CACYBP	-0.536988	9.29899390719612	-3.33449	0.0014025227693254	0.162577139366625	-1.08636	Down
ITGB1BP1	-0.520265	8.58970225711242	-3.33164	0.00141486886683553	0.163049157250649	-1.09375	Down
ABCA1	0.520632431908549	3.44674163865331	3.30026210817285	0.00155765888970568	0.168927059261164	-1.1748	Up
PRX	0.58191019271009	6.03137065003302	3.29505603578294	0.00158262290918723	0.168927059261164	-1.18819	Up
DDR2	0.530857254289255	3.20178362175513	3.28081864926384	0.00165283090104448	0.168927059261164	-1.22475	Up
HSD17B2	0.544332375789318	4.52507238005522	3.27857121289526	0.00166417783855939	0.168927059261164	-1.23051	Up
IGFBP5	0.675652428680174	7.62978664650249	3.24662158815058	0.00183362107282481	0.173016476330372	-1.31211	Up
NOL4L	-0.564385	5.85932579764716	-3.22314	0.00196837643242972	0.181256196156355	-1.37174	Down
TGFB2	0.56684834868275	7.79020005519638	3.21423028015069	0.0020218614224691	0.18360737876118	-1.39427	Up
LGALS3	0.7072421854627	8.34186022563319	3.20828491084529	0.00205832509521946	0.184560189983114	-1.40929	Up
ABCC3	0.660735954692699	3.70979441311625	3.20556167251703	0.00207523225115967	0.184560189983114	-1.41616	Up
SOX8	0.515888940706516	9.30309724938454	3.20088654803679	0.00210456178864412	0.184560189983114	-1.42795	Up
ATF4P3	-0.543411	7.61430462704379	-3.20046	0.002107279140678	0.184560189983114	-1.42903	Down
HLA-F	0.544117868922458	8.61709572337049	3.19226139645023	0.00215969473377681	0.186538879942601	-1.44967	Up
LOC284570	0.571431077424352	5.38046358872857	3.18458301329877	0.00220991229244304	0.188895333506437	-1.46896	Up
GRP	0.725690774266615	2.7453270032488	3.16724	0.00232739846600712	0.191191370190743	-1.51243	Up
ZFP36L2	0.517788649536236	7.43020702454185	3.15475108905442	0.00241558707676969	0.193502272092779	-1.54363	Up
NDRG2	0.532483046967364	10.7594784740633	3.14774562407102	0.00246641806658194	0.19598078395187	-1.56109	Up
LOC100128008	0.674338719271201	3.92307919759015	3.13677891792876	0.00254800527097302	0.197350607752827	-1.58837	Up
CFI	0.601032366598285	7.71891566389696	3.10136850755935	0.00282900071128314	0.205713239913453	-1.67598	Up
ANTXR1	0.518101726178238	4.8492396723132	3.09219912490485	0.00290634269607435	0.208263233341241	-1.69855	Up
SULF1	0.509276127219565	9.91355503152293	3.04927640486483	0.00329533662500501	0.211574228970253	-1.80356	Up
ZIC1	0.63429582096397	5.16240910461443	3.01913510371459	0.00359691510328491	0.214790330379795	-1.87666	Up
SEC14L3	0.614539692076777	5.49713309938146	3.01589690688553	0.0036307990607243	0.216158689699798	-1.88448	Up
ITGB1BP2	0.549331443813047	4.22113254489463	2.96845294793981	0.00416251236973907	0.228712061774974	-1.99837	Up
MTTP	0.511568631659754	5.68019123742052	2.93988793183817	0.00451659985794526	0.235529506825163	-2.0663	Up
HCLS1	0.515827300874243	6.75512173683425	2.92236235893788	0.00474744992900761	0.237251042308244	-2.10773	Up
MGST1	0.52588453412135	6.05936463130797	2.91239032710646	0.00488363084634449	0.242410149768424	-2.13122	Up
VASN	0.514718412111123	7.0876626460894	2.8977139077904	0.00509063966284596	0.245577232151051	-2.16569	Up
ANO3	0.571184737220326	2.86693380696068	2.89296843216924	0.00515929027253299	0.245577232151051	-2.17681	Up
CD163	0.748052368140598	7.00562155882134	2.87054997506621	0.00549532497006636	0.253016060420859	-2.22913	Up
S100B	0.559197474982419	6.44840150165265	2.86798150730856	0.00553508792407101	0.253196609376739	-2.23511	Up
CRYAA	0.590147272925893	9.25907632729839	2.84258698639072	0.00594276313570453	0.259629406792395	-2.29397	Up
CHST6	0.507268973487843	4.26001386125326	2.84025734729296	0.00598151581669275	0.259629406792395	-2.29935	Up
ZFP36	0.741362808144972	7.27979023837873	2.83608949721624	0.00605142791674397	0.262086678082102	-2.30897	Up
RGS7BP	-0.538705	3.63627903518656	-2.82907	0.00617094141598589	0.26406858785151	-2.32515	Down
SBSPON	0.544762326947942	5.33979610093511	2.81981047541699	0.00633176709531834	0.265476175277326	-2.34643	Up
ADGRG1	0.567660218097357	8.75053469499168	2.80503137406182	0.00659657818549772	0.270817020257121	-2.38029	Up
PHGDH	-0.584817	6.5722923615131	-2.79828	0.00672098235793984	0.27231815387371	-2.39572	Down
FOXD2	0.503289565335373	4.39282269212354	2.79339046535003	0.00681228853889017	0.273609781151999	-2.40687	Up
PHLDA2	-0.573623	5.2429317860774	-2.79091	0.00685898872876725	0.273609781151999	-2.41251	Down
TLR4	0.540852453069144	5.20254935778778	2.77700347689003	0.00712694098815534	0.277556322356896	-2.44414	Up
SLPI	0.615785453191697	6.81993140409264	2.77327223987074	0.00720042611902637	0.278218817846145	-2.4526	Up
GPNMB	0.740319675726157	5.6093777142986	2.7339637208506	0.00801795177297457	0.289380508494939	-2.54122	Up
CD86	0.663460459787819	5.87313035788195	2.72384879088757	0.00824164556345154	0.291579654350765	-2.56386	Up
TRIB3	-0.599538	8.13922533097203	-2.7149	0.00844437983464928	0.292369554600456	-2.58385	Down
HES1	0.589255665464941	10.0151217852953	2.70835614609509	0.00859535875665293	0.294574155928004	-2.59842	Up
OXTR	0.796636151818687	5.68871363863007	2.67985551908901	0.00928251914223384	0.303856016971528	-2.66159	Up
LOC346887	-0.594552	11.5106510339453	-2.67823	0.00932322695139702	0.304682438315472	-2.66518	Down
ATF3	-0.846221	6.17633076147593	-2.67558	0.00938972955774602	0.305841339942055	-2.67101	Down
HGF	0.564633250536906	4.6368649737702	2.66530990707458	0.00965221325670517	0.310287951772646	-2.69362	Up
ZFP36L1	0.53294852503493	9.43134308976785	2.65656178052009	0.00988097218177688	0.312543238866927	-2.71283	Up
HLA-DQA2	0.594340918779716	3.13399925399271	2.64337609114849	0.0102351150433887	0.313915142231332	-2.74167	Up
CLIC5	0.520389522546376	7.57084243568663	2.63427251363433	0.0104863216831969	0.313915142231332	-2.76152	Up
LOC283481	0.521554255404353	6.85089426441396	2.59817787529214	0.0115384781029144	0.320994221992522	-2.83969	Up
DDB2	0.512566429403258	6.78696913186842	2.56671596834455	0.0125327771752336	0.332844888160585	-2.90713	Up
FCGBP	0.942972075720354	7.16987965173905	2.5555930331184	0.0129024554408985	0.338556307481153	-2.93081	Up
CEBPD	0.725863792660402	10.3761180108831	2.51753037874934	0.0142433160192061	0.350836938937303	-3.01123	Up
GSTT2	0.592530692318593	5.73206156389346	2.5145081045872	0.0143549928629897	0.351196903858413	-3.01758	Up
GBP4	0.525559188309385	5.62804174472393	2.49311941739617	0.01516816722844	0.360125184823662	-3.0623	Up
LOC642521	-0.766485	4.39414984713827	-2.47177	0.0160209962555162	0.36421355591324	-3.10662	Down
UBD	0.860020624789845	3.17884471309665	2.4558207265908	0.0166859684110784	0.366881945367002	-3.13954	Up
SERPINC1	-0.53812	2.92138038949359	-2.44037	0.017353830856169	0.37171151179529	-3.17126	Down
ANGPTL4	0.861808585336588	6.94976199384132	2.41049935666034	0.0187128932548014	0.382667977788397	-3.23211	Up
GUCY2D	-0.501864	5.30734798190282	-2.40373	0.0190337320458508	0.384890645007011	-3.24581	Down
MCTP1	-0.562308	4.81262004326495	-2.39195	0.0196043212504089	0.388654682656497	-3.26959	Down
CFB	0.554361261765101	4.30026281647484	2.38652193625997	0.0198720280183837	0.391990174304573	-3.28051	Up
BTG2	0.670987707059052	7.24119654030328	2.38277686178407	0.0200587527954164	0.393311226454205	-3.28803	Up
ICAM1	0.709773427256247	5.07746992030093	2.37756019222244	0.0203214592060769	0.394148302278496	-3.2985	Up
GJA1	0.606340224492002	4.07488934898999	2.33961725542365	0.0223263604817617	0.408330361109563	-3.37403	Up
PCAT4	-0.726786	7.92271545266648	-2.29235	0.0250685226454092	0.420029247700281	-3.46671	Down
SOCS3	0.687772923109407	5.80914223847968	2.26972662887148	0.0264839001133111	0.427753370843819	-3.51051	Up
RASD1	0.558789203379773	12.6637420195483	2.25028646900633	0.0277558328020854	0.436866167090971	-3.54786	Up
ADM	0.691160704643886	9.0893150338348	2.23366595170267	0.0288856884564402	0.440957732223537	-3.57957	Up
DUSP1	0.594712556596214	9.63398243275752	2.22706381614663	0.0293456174521038	0.442895224857491	-3.59211	Up
DNAJB1	-0.563983	8.44085567076198	-2.21753	0.0300212193922784	0.446938532718282	-3.61017	Down
CKS2	-0.523893	7.35445501982206	-2.21136	0.0304657575465708	0.447584047812674	-3.62182	Down
HSPA1A	-0.645152	11.1186370966627	-2.13649	0.0363366581605395	0.463888452815593	-3.76098	Down
CD44	0.545178196509453	5.96387733979784	2.10060003969249	0.0394850696604064	0.476728271202355	-3.82622	Up
FOLH1	0.517329175206145	4.77088621948229	2.09281264231642	0.0401986837800369	0.477719968043123	-3.84026	Up
HSPH1	-0.582934	9.27034118913762	-2.06704	0.0426405279330338	0.488482024424683	-3.88637	Down
