# Supplementary material for: Exploring Biomarkers and Mechanisms of Action of Adaptive Immune Response in Age-Related Macular Degeneration Based on Transcriptomics
Source: Biomedicines. 2026 May 15;14(5):1123. doi: 10.3390/biomedicines14051123 (PMC13204548; doi:10.3390/biomedicines14051123)
Supplement: Supplementary file 1 [file biomedicines-14-01123-s001.zip › Supplementary Table S4.xlsx]

## Sheet: 02.venn_interGenes
genes
C4B
C3
C1S
HLA-DOA
C1R
HLA-DRA
RFTN1
ANXA1
HLA-F
CFI
TLR4
CD86
HLA-DQA2
ICAM1
SOCS3
