# Supplementary material for: Exploring Biomarkers and Mechanisms of Action of Adaptive Immune Response in Age-Related Macular Degeneration Based on Transcriptomics
Source: Biomedicines. 2026 May 15;14(5):1123. doi: 10.3390/biomedicines14051123 (PMC13204548; doi:10.3390/biomedicines14051123)
Supplement: Supplementary file 1 [file biomedicines-14-01123-s001.zip › Supplementary Table S5.xlsx]

## Sheet: 02.ppiEnrich_GO
	ONTOLOGY	ID	Description	BgRatio	RichFactor	FoldEnrichment	zScore	pvalue	p.adjust	qvalue	geneID	Count
GO:0002460	BP	GO:0002460	adaptive immune response based on somatic recombination of immune receptors built from immunoglobulin superfamily domains	400/18986	0.03	37.972	21.0143418026152	2.79162804599805e-18	2.17467824783248e-15	9.2858364477409e-16	C4B/C3/C1S/C1R/HLA-DRA/RFTN1/ANXA1/HLA-F/CFI/TLR4/ICAM1/SOCS3	12
GO:0002443	BP	GO:0002443	leukocyte mediated immunity	485/18986	0.0206185567010309	26.0975945017182	15.7438587296748	2.89158695737781e-13	1.12627311989866e-10	4.80916567648099e-11	C4B/C3/C1S/C1R/HLA-DRA/RFTN1/HLA-F/CFI/TLR4/ICAM1	10
GO:0002449	BP	GO:0002449	lymphocyte mediated immunity	386/18986	0.0233160621761658	29.5119170984456	15.913635928704	2.43115222802938e-12	6.3128919521163e-10	2.69559334756942e-10	C4B/C3/C1S/C1R/HLA-DRA/RFTN1/HLA-F/CFI/ICAM1	9
GO:0002285	BP	GO:0002285	lymphocyte activation involved in immune response	227/18986	0.0308370044052863	39.0314243759178	16.2090102286498	1.88888059621006e-10	2.94287596889527e-08	1.2566026703208e-08	HLA-DRA/ANXA1/HLA-F/TLR4/CD86/ICAM1/SOCS3	7
GO:0002366	BP	GO:0002366	leukocyte activation involved in immune response	315/18986	0.0222222222222222	28.1274074074074	13.6516641494041	1.85933332457816e-09	1.58115575990164e-07	6.75150625131974e-08	HLA-DRA/ANXA1/HLA-F/TLR4/CD86/ICAM1/SOCS3	7
GO:0002263	BP	GO:0002263	cell activation involved in immune response	319/18986	0.0219435736677116	27.7747126436782	13.5609062801453	2.02972498061828e-09	1.58115575990164e-07	6.75150625131974e-08	HLA-DRA/ANXA1/HLA-F/TLR4/CD86/ICAM1/SOCS3	7
GO:0002697	BP	GO:0002697	regulation of immune effector process	410/18986	0.0170731707317073	21.610081300813	11.8631862924419	1.15350061877461e-08	8.16888165477656e-07	3.48809756490696e-07	C3/HLA-DRA/ANXA1/HLA-F/TLR4/CD86/ICAM1	7
GO:0019882	BP	GO:0019882	antigen processing and presentation	118/18986	0.0508474576271186	64.3593220338983	19.4130784523946	2.42403115986793e-10	3.14720045589519e-08	1.34384885354082e-08	HLA-DOA/HLA-DRA/RFTN1/HLA-F/HLA-DQA2/ICAM1	6
GO:0002699	BP	GO:0002699	positive regulation of immune effector process	272/18986	0.0220588235294118	27.9205882352941	12.5745225203026	3.67492794741896e-08	2.20212990079952e-06	9.40305450513677e-07	C3/HLA-DRA/ANXA1/HLA-F/TLR4/CD86	6
GO:0051251	BP	GO:0051251	positive regulation of lymphocyte activation	336/18986	0.0178571428571429	22.602380952381	11.2340838052266	1.28547245930028e-07	6.25864403621823e-06	2.67242958644005e-06	HLA-DOA/HLA-DRA/ANXA1/TLR4/CD86/HLA-DQA2	6
GO:0002696	BP	GO:0002696	positive regulation of leukocyte activation	371/18986	0.0161725067385445	20.4700808625337	10.6494948533447	2.30599459668367e-07	9.45457784640303e-06	4.03708749336309e-06	HLA-DOA/HLA-DRA/ANXA1/TLR4/CD86/HLA-DQA2	6
GO:0050867	BP	GO:0050867	positive regulation of cell activation	391/18986	0.0153452685421995	19.4230179028133	10.3503939449399	3.14051654230572e-07	1.16498208878864e-05	4.97445226751181e-06	HLA-DOA/HLA-DRA/ANXA1/TLR4/CD86/HLA-DQA2	6
GO:0007159	BP	GO:0007159	leukocyte cell-cell adhesion	430/18986	0.013953488372093	17.6613953488372	9.82673475711642	5.48636821202754e-07	1.42462694572315e-05	6.0831310701779e-06	HLA-DOA/HLA-DRA/ANXA1/CD86/HLA-DQA2/ICAM1	6
GO:0006958	BP	GO:0006958	complement activation, classical pathway	42/18986	0.119047619047619	150.68253968254	27.3064827738292	1.2232002084756e-10	2.38218240600624e-08	1.01718754178498e-08	C4B/C3/C1S/C1R/CFI	5
GO:0002455	BP	GO:0002455	humoral immune response mediated by circulating immunoglobulin	56/18986	0.0892857142857143	113.011904761905	23.6041685554016	5.45891245726473e-10	6.07498972029889e-08	2.5940095285649e-08	C4B/C3/C1S/C1R/CFI	5
GO:0006956	BP	GO:0006956	complement activation	67/18986	0.0746268656716418	94.4577114427861	21.5481144199848	1.37351494243995e-09	1.3374601752009e-07	5.71093055014506e-08	C4B/C3/C1S/C1R/CFI	5
GO:0002286	BP	GO:0002286	T cell activation involved in immune response	136/18986	0.0367647058823529	46.5343137254902	14.9850567020347	4.96573392336827e-08	2.7630762330742e-06	1.17982851111607e-06	HLA-DRA/ANXA1/CD86/ICAM1/SOCS3	5
GO:0016064	BP	GO:0016064	immunoglobulin mediated immune response	209/18986	0.0239234449760766	30.280701754386	11.968709860951	4.23042102302859e-07	1.35281868723391e-05	5.77651111635586e-06	C4B/C3/C1S/C1R/CFI	5
GO:0019724	BP	GO:0019724	B cell mediated immunity	212/18986	0.0235849056603774	29.8522012578616	11.8788471708832	4.53997866898458e-07	1.35281868723391e-05	5.77651111635586e-06	C4B/C3/C1S/C1R/CFI	5
GO:0002703	BP	GO:0002703	regulation of leukocyte mediated immunity	258/18986	0.0193798449612403	24.5297157622739	10.7000708126236	1.19766352235823e-06	2.82721176944563e-05	1.20721426815056e-05	C3/HLA-DRA/HLA-F/TLR4/ICAM1	5
GO:0050870	BP	GO:0050870	positive regulation of T cell activation	260/18986	0.0192307692307692	24.3410256410256	10.6558946558342	1.24408329417112e-06	2.85041437105677e-05	1.2171217367123e-05	HLA-DOA/HLA-DRA/ANXA1/CD86/HLA-DQA2	5
GO:1903039	BP	GO:1903039	positive regulation of leukocyte cell-cell adhesion	284/18986	0.0176056338028169	22.2840375586854	10.1619014442786	1.92036993668609e-06	4.1554671685513e-05	1.77437690056376e-05	HLA-DOA/HLA-DRA/ANXA1/CD86/HLA-DQA2	5
GO:0006959	BP	GO:0006959	humoral immune response	310/18986	0.0161290322580645	20.4150537634409	9.69132884058742	2.95047326362427e-06	5.76281141520272e-05	2.46070996176482e-05	C4B/C3/C1S/C1R/CFI	5
GO:0030217	BP	GO:0030217	T cell differentiation	320/18986	0.015625	19.7770833333333	9.52540193665338	3.44626556297529e-06	6.10145653081307e-05	2.60531080837367e-05	HLA-DOA/HLA-DRA/ANXA1/CD86/SOCS3	5
GO:0022409	BP	GO:0022409	positive regulation of cell-cell adhesion	336/18986	0.0148809523809524	18.8353174603175	9.27506331286805	4.37385100672773e-06	7.51523657752023e-05	3.20899230929855e-05	HLA-DOA/HLA-DRA/ANXA1/CD86/HLA-DQA2	5
GO:1902105	BP	GO:1902105	regulation of leukocyte differentiation	337/18986	0.0148367952522255	18.7794263105836	9.25999469058541	4.4377520226692e-06	7.51523657752023e-05	3.20899230929855e-05	HLA-DOA/HLA-DRA/ANXA1/TLR4/CD86	5
GO:1903037	BP	GO:1903037	regulation of leukocyte cell-cell adhesion	392/18986	0.0127551020408163	16.1445578231293	8.51959669045928	9.26094059295271e-06	0.00014321552027418	6.11527659031701e-05	HLA-DOA/HLA-DRA/ANXA1/CD86/HLA-DQA2	5
GO:0050863	BP	GO:0050863	regulation of T cell activation	393/18986	0.0127226463104326	16.1034775233249	8.50754612543689	9.37611236711579e-06	0.00014321552027418	6.11527659031701e-05	HLA-DOA/HLA-DRA/ANXA1/CD86/HLA-DQA2	5
GO:0030098	BP	GO:0030098	lymphocyte differentiation	426/18986	0.0117370892018779	14.8560250391236	8.13317826431942	1.38545999500941e-05	0.000196231515656787	8.37904992197078e-05	HLA-DOA/HLA-DRA/ANXA1/CD86/SOCS3	5
GO:1903706	BP	GO:1903706	regulation of hemopoiesis	433/18986	0.0115473441108545	14.6158583525789	8.05912178947445	1.49898746107067e-05	0.000204861619679659	8.74755378944289e-05	HLA-DOA/HLA-DRA/ANXA1/TLR4/CD86	5
GO:0045785	BP	GO:0045785	positive regulation of cell adhesion	499/18986	0.0100200400801603	12.6826987307949	7.4364566028422	2.96770310082894e-05	0.000364811322113445	0.000155773769053238	HLA-DOA/HLA-DRA/ANXA1/CD86/HLA-DQA2	5
GO:0002478	BP	GO:0002478	antigen processing and presentation of exogenous peptide antigen	41/18986	0.0975609756097561	123.486178861789	22.0768714177991	2.51057695777e-08	1.62978287508569e-06	6.95914314609931e-07	HLA-DOA/HLA-DRA/HLA-F/HLA-DQA2	4
GO:0019884	BP	GO:0019884	antigen processing and presentation of exogenous antigen	50/18986	0.08	101.258666666667	19.9603716173819	5.68554870766393e-08	2.95269496218013e-06	1.26079536254161e-06	HLA-DOA/HLA-DRA/HLA-F/HLA-DQA2	4
GO:0048002	BP	GO:0048002	antigen processing and presentation of peptide antigen	72/18986	0.0555555555555556	70.3185185185185	16.5702723463827	2.51401919388139e-07	9.79210476016803e-06	4.18121086982379e-06	HLA-DOA/HLA-DRA/HLA-F/HLA-DQA2	4
GO:0042093	BP	GO:0042093	T-helper cell differentiation	81/18986	0.0493827160493827	62.5053497942387	15.5981423562111	4.04866326727094e-07	1.35281868723391e-05	5.77651111635586e-06	HLA-DRA/ANXA1/CD86/SOCS3	4
GO:0002294	BP	GO:0002294	CD4-positive, alpha-beta T cell differentiation involved in immune response	83/18986	0.0481927710843374	60.9991967871486	15.4036958140535	4.46764210340767e-07	1.35281868723391e-05	5.77651111635586e-06	HLA-DRA/ANXA1/CD86/SOCS3	4
GO:0002287	BP	GO:0002287	alpha-beta T cell activation involved in immune response	84/18986	0.0476190476190476	60.2730158730159	15.3090628855468	4.68884525742177e-07	1.35281868723391e-05	5.77651111635586e-06	HLA-DRA/ANXA1/CD86/SOCS3	4
GO:0002293	BP	GO:0002293	alpha-beta T cell differentiation involved in immune response	84/18986	0.0476190476190476	60.2730158730159	15.3090628855468	4.68884525742177e-07	1.35281868723391e-05	5.77651111635586e-06	HLA-DRA/ANXA1/CD86/SOCS3	4
GO:0002292	BP	GO:0002292	T cell differentiation involved in immune response	92/18986	0.0434782608695652	55.031884057971	14.6079033837823	6.76483203999336e-07	1.69993682553382e-05	7.25869923476368e-06	HLA-DRA/ANXA1/CD86/SOCS3	4
GO:0043367	BP	GO:0043367	CD4-positive, alpha-beta T cell differentiation	102/18986	0.0392156862745098	49.6366013071895	13.8491183738892	1.02407937803426e-06	2.49299323590216e-05	1.0645035640093e-05	HLA-DRA/ANXA1/CD86/SOCS3	4
GO:0035710	BP	GO:0035710	CD4-positive, alpha-beta T cell activation	129/18986	0.0310077519379845	39.2475452196382	12.2565414878712	2.6199843313805e-06	5.37096787933003e-05	2.29339348674858e-05	HLA-DRA/ANXA1/CD86/SOCS3	4
GO:0046632	BP	GO:0046632	alpha-beta T cell differentiation	133/18986	0.0300751879699248	38.0671679197995	12.0623190219209	2.95908159959061e-06	5.76281141520272e-05	2.46070996176482e-05	HLA-DRA/ANXA1/CD86/SOCS3	4
GO:0002456	BP	GO:0002456	T cell mediated immunity	138/18986	0.0289855072463768	36.687922705314	11.831341622307	3.42751140284225e-06	6.10145653081307e-05	2.60531080837367e-05	HLA-DRA/RFTN1/HLA-F/ICAM1	4
GO:0045580	BP	GO:0045580	regulation of T cell differentiation	191/18986	0.0209424083769634	26.5075043630017	9.96252229839864	1.24221904473407e-05	0.000182582761480724	7.79625060846009e-05	HLA-DOA/HLA-DRA/ANXA1/CD86	4
GO:0046631	BP	GO:0046631	alpha-beta T cell activation	196/18986	0.0204081632653061	25.8312925170068	9.82584230565849	1.3754022391111e-05	0.000196231515656787	8.37904992197078e-05	HLA-DRA/ANXA1/CD86/SOCS3	4
GO:0002822	BP	GO:0002822	regulation of adaptive immune response based on somatic recombination of immune receptors built from immunoglobulin superfamily domains	206/18986	0.0194174757281553	24.5773462783171	9.56723752853545	1.67303033510235e-05	0.000224705281214608	9.59487451710239e-05	C3/HLA-DRA/ANXA1/HLA-F	4
GO:0002819	BP	GO:0002819	regulation of adaptive immune response	221/18986	0.0180995475113122	22.9092006033183	9.21200579613576	2.20513898703422e-05	0.000291153096762654	0.000124321841195863	C3/HLA-DRA/ANXA1/HLA-F	4
GO:0045619	BP	GO:0045619	regulation of lymphocyte differentiation	223/18986	0.0179372197309417	22.7037369207773	9.16730386601924	2.2844849317136e-05	0.000296602293634149	0.000126648638319561	HLA-DOA/HLA-DRA/ANXA1/CD86	4
GO:0006909	BP	GO:0006909	phagocytosis	239/18986	0.0167364016736402	21.1838214783821	8.82962532764224	2.99716618937875e-05	0.000364811322113445	0.000155773769053238	C4B/C3/ANXA1/TLR4	4
GO:0001906	BP	GO:0001906	cell killing	264/18986	0.0151515151515152	19.1777777777778	8.36319939091656	4.42091627942266e-05	0.000506454967892684	0.000216255347414483	C3/HLA-DRA/HLA-F/ICAM1	4
GO:0050727	BP	GO:0050727	regulation of inflammatory response	438/18986	0.0091324200913242	11.5592085235921	6.2867428467854	0.000311607661121218	0.00272744233722954	0.00116461290259379	C3/ANXA1/TLR4/SOCS3	4
GO:0002399	BP	GO:0002399	MHC class II protein complex assembly	16/18986	0.1875	237.325	26.5914372129088	2.22045171081369e-07	9.45457784640303e-06	4.03708749336309e-06	HLA-DOA/HLA-DRA/HLA-DQA2	3
GO:0002503	BP	GO:0002503	peptide antigen assembly with MHC class II protein complex	16/18986	0.1875	237.325	26.5914372129088	2.22045171081369e-07	9.45457784640303e-06	4.03708749336309e-06	HLA-DOA/HLA-DRA/HLA-DQA2	3
GO:0002396	BP	GO:0002396	MHC protein complex assembly	21/18986	0.142857142857143	180.819047619048	23.1832722464355	5.26108147533527e-07	1.41323533423661e-05	6.03448909693628e-06	HLA-DOA/HLA-DRA/HLA-DQA2	3
GO:0002501	BP	GO:0002501	peptide antigen assembly with MHC protein complex	21/18986	0.142857142857143	180.819047619048	23.1832722464355	5.26108147533527e-07	1.41323533423661e-05	6.03448909693628e-06	HLA-DOA/HLA-DRA/HLA-DQA2	3
GO:0019886	BP	GO:0019886	antigen processing and presentation of exogenous peptide antigen via MHC class II	31/18986	0.0967741935483871	122.490322580645	19.0355949902355	1.76967323867477e-06	3.93878700836471e-05	1.68185486743227e-05	HLA-DOA/HLA-DRA/HLA-DQA2	3
GO:0002495	BP	GO:0002495	antigen processing and presentation of peptide antigen via MHC class II	35/18986	0.0857142857142857	108.491428571429	17.8977	2.57186980035272e-06	5.37096787933003e-05	2.29339348674858e-05	HLA-DOA/HLA-DRA/HLA-DQA2	3
GO:0002504	BP	GO:0002504	antigen processing and presentation of peptide or polysaccharide antigen via MHC class II	37/18986	0.0810810810810811	102.627027027027	17.3989385156089	3.05034038284122e-06	5.79564672739832e-05	2.47473058017413e-05	HLA-DOA/HLA-DRA/HLA-DQA2	3
GO:0043372	BP	GO:0043372	positive regulation of CD4-positive, alpha-beta T cell differentiation	38/18986	0.0789473684210526	99.9263157894737	17.1643658971627	3.31022742274042e-06	6.10145653081307e-05	2.60531080837367e-05	HLA-DRA/ANXA1/CD86	3
GO:0043277	BP	GO:0043277	apoptotic cell clearance	45/18986	0.0666666666666667	84.3822222222222	15.7465018462672	5.54959673872764e-06	9.19816140312518e-05	3.9275981398386e-05	C4B/C3/ANXA1	3
GO:0045622	BP	GO:0045622	regulation of T-helper cell differentiation	48/18986	0.0625	79.1083333333333	15.2355014136856	6.75470795983705e-06	0.000107386071443124	4.58536566124277e-05	HLA-DRA/ANXA1/CD86	3
GO:2000516	BP	GO:2000516	positive regulation of CD4-positive, alpha-beta T cell activation	48/18986	0.0625	79.1083333333333	15.2355014136856	6.75470795983705e-06	0.000107386071443124	4.58536566124277e-05	HLA-DRA/ANXA1/CD86	3
GO:0046638	BP	GO:0046638	positive regulation of alpha-beta T cell differentiation	56/18986	0.0535714285714286	67.8071428571428	14.0782094908282	1.07846408274912e-05	0.000161562215473378	6.89867712851666e-05	HLA-DRA/ANXA1/CD86	3
GO:0043370	BP	GO:0043370	regulation of CD4-positive, alpha-beta T cell differentiation	62/18986	0.0483870967741935	61.2451612903226	13.3603355186751	1.46722786371889e-05	0.000204101876042324	8.71511287472124e-05	HLA-DRA/ANXA1/CD86	3
GO:0046635	BP	GO:0046635	positive regulation of alpha-beta T cell activation	75/18986	0.04	50.6293333333333	12.1092611129799	2.60352330646847e-05	0.000328206444780591	0.000140143553206765	HLA-DRA/ANXA1/CD86	3
GO:0046637	BP	GO:0046637	regulation of alpha-beta T cell differentiation	80/18986	0.0375	47.465	11.7105401239311	3.16028875740911e-05	0.000378748452618723	0.000161724898354863	HLA-DRA/ANXA1/CD86	3
GO:2000514	BP	GO:2000514	regulation of CD4-positive, alpha-beta T cell activation	84/18986	0.0357142857142857	45.2047619047619	11.4172270446038	3.65815283249531e-05	0.000431772887350583	0.000184366235258137	HLA-DRA/ANXA1/CD86	3
GO:0001910	BP	GO:0001910	regulation of leukocyte mediated cytotoxicity	98/18986	0.0306122448979592	38.7469387755102	10.5343466582244	5.80061114608096e-05	0.000645525154685295	0.000275638063482945	HLA-DRA/HLA-F/ICAM1	3
GO:0031341	BP	GO:0031341	regulation of cell killing	112/18986	0.0267857142857143	33.9035714285714	9.82032575088797	8.63479618383925e-05	0.000947395243269123	0.000404536040636502	HLA-DRA/HLA-F/ICAM1	3
GO:0045582	BP	GO:0045582	positive regulation of T cell differentiation	122/18986	0.0245901639344262	31.1245901639344	9.38620395544547	0.000111322502736318	0.00117189499502151	0.000500397025102084	HLA-DRA/ANXA1/CD86	3
GO:0046634	BP	GO:0046634	regulation of alpha-beta T cell activation	122/18986	0.0245901639344262	31.1245901639344	9.38620395544547	0.000111322502736318	0.00117189499502151	0.000500397025102084	HLA-DRA/ANXA1/CD86	3
GO:0002824	BP	GO:0002824	positive regulation of adaptive immune response based on somatic recombination of immune receptors built from immunoglobulin superfamily domains	133/18986	0.0225563909774436	28.5503759398496	8.96538479765564	0.000143775561171944	0.00149334882870592	0.000637657225688902	C3/HLA-DRA/HLA-F	3
GO:0002708	BP	GO:0002708	positive regulation of lymphocyte mediated immunity	136/18986	0.0220588235294118	27.9205882352941	8.8593965331289	0.00015358436503139	0.00157423974157174	0.000672197497921317	C3/HLA-DRA/HLA-F	3
GO:0045621	BP	GO:0045621	positive regulation of lymphocyte differentiation	137/18986	0.0218978102189781	27.7167883211679	8.82482687417206	0.000156948275176039	0.00158782735535239	0.000677999384219115	HLA-DRA/ANXA1/CD86	3
GO:0002821	BP	GO:0002821	positive regulation of adaptive immune response	139/18986	0.0215827338129496	27.3179856115108	8.75678623754751	0.00016381938642108	0.00163609361566694	0.000698608989326065	C3/HLA-DRA/HLA-F	3
GO:0002702	BP	GO:0002702	positive regulation of production of molecular mediator of immune response	140/18986	0.0214285714285714	27.1228571428571	8.72330220361652	0.000167327194486901	0.00164997322158603	0.000704535555734321	HLA-F/TLR4/CD86	3
GO:0050671	BP	GO:0050671	positive regulation of lymphocyte proliferation	145/18986	0.0206896551724138	26.1875862068966	8.56099797811532	0.000185600840677991	0.00175775942766284	0.000750560069105407	ANXA1/TLR4/CD86	3
GO:0032946	BP	GO:0032946	positive regulation of mononuclear cell proliferation	148/18986	0.0202702702702703	25.6567567567568	8.46750049023333	0.000197163522885025	0.00182845695627898	0.000780747784857994	ANXA1/TLR4/CD86	3
GO:0001909	BP	GO:0001909	leukocyte mediated cytotoxicity	151/18986	0.0198675496688742	25.1470198675497	8.37673967565953	0.000209184921678406	0.00191711828220563	0.000818606009292587	HLA-DRA/HLA-F/ICAM1	3
GO:0002705	BP	GO:0002705	positive regulation of leukocyte mediated immunity	158/18986	0.0189873417721519	24.0329113924051	8.17487468153173	0.000239063566378744	0.0021654711419656	0.000924652227364543	C3/HLA-DRA/HLA-F	3
GO:0070665	BP	GO:0070665	positive regulation of leukocyte proliferation	166/18986	0.0180722891566265	22.8746987951807	7.95961633124313	0.000276450709983579	0.00247534601238171	0.00105696823175815	ANXA1/TLR4/CD86	3
GO:1902107	BP	GO:1902107	positive regulation of leukocyte differentiation	195/18986	0.0153846153846154	19.4728205128205	7.29090413936418	0.000443192462305168	0.00363417819090237	0.00155178745804358	HLA-DRA/ANXA1/CD86	3
GO:1903708	BP	GO:1903708	positive regulation of hemopoiesis	195/18986	0.0153846153846154	19.4728205128205	7.29090413936418	0.000443192462305168	0.00363417819090237	0.00155178745804358	HLA-DRA/ANXA1/CD86	3
GO:0002700	BP	GO:0002700	regulation of production of molecular mediator of immune response	196/18986	0.0153061224489796	19.3734693877551	7.27045572389267	0.000449867671215749	0.0036504887070528	0.00155875201868615	HLA-F/TLR4/CD86	3
GO:0002706	BP	GO:0002706	regulation of lymphocyte mediated immunity	198/18986	0.0151515151515152	19.1777777777778	7.23001049177412	0.000463411884937284	0.00372162740583654	0.00158912811329551	C3/HLA-DRA/HLA-F	3
GO:0002440	BP	GO:0002440	production of molecular mediator of immune response	230/18986	0.0130434782608696	16.5095652173913	6.65425205735191	0.000716925031161952	0.00537004422379962	0.00229299908752203	HLA-F/TLR4/CD86	3
GO:0050670	BP	GO:0050670	regulation of lymphocyte proliferation	240/18986	0.0125	15.8216666666667	6.49761799161395	0.000811143147007237	0.00596113690111922	0.00254539458246561	ANXA1/TLR4/CD86	3
GO:0032944	BP	GO:0032944	regulation of mononuclear cell proliferation	245/18986	0.0122448979591837	15.4987755102041	6.42279122963671	0.000861075893811653	0.00626895440447923	0.00267683209487931	ANXA1/TLR4/CD86	3
GO:0070663	BP	GO:0070663	regulation of leukocyte proliferation	270/18986	0.0111111111111111	14.0637037037037	6.07921500886928	0.001140167386222	0.00807445812606309	0.00344777889039381	ANXA1/TLR4/CD86	3
GO:0042113	BP	GO:0042113	B cell activation	284/18986	0.0105633802816901	13.3704225352113	5.90616391651698	0.001318805475949	0.00901183741898487	0.0038480381385031	C3/TLR4/CD86	3
GO:0046651	BP	GO:0046651	lymphocyte proliferation	297/18986	0.0101010101010101	12.7851851851852	5.75608796241485	0.00149972729883719	0.00998536381020659	0.00426373213164689	ANXA1/TLR4/CD86	3
GO:0032943	BP	GO:0032943	mononuclear cell proliferation	305/18986	0.00983606557377049	12.4498360655738	5.66832765327379	0.00161847455934056	0.0105948880817336	0.0045239978836941	ANXA1/TLR4/CD86	3
GO:0002429	BP	GO:0002429	immune response-activating cell surface receptor signaling pathway	336/18986	0.00892857142857143	11.3011904761905	5.35702232815089	0.0021341094063111	0.0136268133402979	0.00581862443825978	C3/RFTN1/TLR4	3
GO:0070661	BP	GO:0070661	leukocyte proliferation	341/18986	0.00879765395894428	11.1354838709677	5.31063313377959	0.00222579987417959	0.0140967325364707	0.00601927907779845	ANXA1/TLR4/CD86	3
GO:0002768	BP	GO:0002768	immune response-regulating cell surface receptor signaling pathway	369/18986	0.00813008130081301	10.2905149051491	5.06761877361151	0.00278488799578332	0.0174953850702839	0.00747049750991111	C3/RFTN1/TLR4	3
GO:0002237	BP	GO:0002237	response to molecule of bacterial origin	375/18986	0.008	10.1258666666667	5.01892512599058	0.00291500454399872	0.017926889413088	0.00765474907713776	C4B/TLR4/CD86	3
GO:0045089	BP	GO:0045089	positive regulation of innate immune response	387/18986	0.00775193798449612	9.81188630490956	4.92476360441931	0.00318644521307158	0.0185214275511706	0.00790861577754192	RFTN1/HLA-F/TLR4	3
GO:0001818	BP	GO:0001818	negative regulation of cytokine production	388/18986	0.0077319587628866	9.78659793814433	4.91710308891332	0.00320974675148655	0.0185214275511706	0.00790861577754192	ANXA1/HLA-F/TLR4	3
GO:0002833	BP	GO:0002833	positive regulation of response to biotic stimulus	416/18986	0.00721153846153846	9.12788461538461	4.71328890876516	0.00390566271145931	0.0218885701599051	0.00934637952912641	RFTN1/HLA-F/TLR4	3
GO:0010720	BP	GO:0010720	positive regulation of cell development	460/18986	0.00652173913043478	8.25478260869565	4.42912877569409	0.00517477327166788	0.0272374890447924	0.0116303581354698	HLA-DRA/ANXA1/CD86	3
GO:0045088	BP	GO:0045088	regulation of innate immune response	470/18986	0.00638297872340425	8.07914893617021	4.36980654264017	0.00549419188379433	0.0287246676340657	0.0122653806801767	RFTN1/HLA-F/TLR4	3
GO:2000425	BP	GO:2000425	regulation of apoptotic cell clearance	10/18986	0.2	253.146666666667	22.4262528110316	2.61216939363243e-05	0.000328206444780591	0.000140143553206765	C4B/C3	2
GO:0045628	BP	GO:0045628	regulation of T-helper 2 cell differentiation	12/18986	0.166666666666667	210.955555555556	20.457113936103	3.8276850411142e-05	0.000445039798063875	0.0001900311819312	ANXA1/CD86	2
GO:0032490	BP	GO:0032490	detection of molecule of bacterial origin	13/18986	0.153846153846154	194.728205128205	19.6472759901768	4.52156299210477e-05	0.000510477908818785	0.000217973135851275	C4B/TLR4	2
GO:0045064	BP	GO:0045064	T-helper 2 cell differentiation	18/18986	0.111111111111111	140.637037037037	16.6660210200343	8.84899773989599e-05	0.000957412394358192	0.000408813345878236	ANXA1/CD86	2
GO:0002483	BP	GO:0002483	antigen processing and presentation of endogenous peptide antigen	25/18986	0.08	101.258666666667	14.1048063560578	0.000172956223921932	0.00168416123043982	0.000719133773149088	HLA-DRA/HLA-F	2
GO:0045624	BP	GO:0045624	positive regulation of T-helper cell differentiation	26/18986	0.0769230769230769	97.3641025641026	13.825747048957	0.000187283738762536	0.00175775942766284	0.000750560069105407	ANXA1/CD86	2
GO:0098581	BP	GO:0098581	detection of external biotic stimulus	26/18986	0.0769230769230769	97.3641025641026	13.825747048957	0.000187283738762536	0.00175775942766284	0.000750560069105407	C4B/TLR4	2
GO:0019883	BP	GO:0019883	antigen processing and presentation of endogenous antigen	32/18986	0.0625	79.1083333333333	12.4344832096725	0.000285042144858283	0.0025232708050523	0.00107743203080404	HLA-DRA/HLA-F	2
GO:0002828	BP	GO:0002828	regulation of type 2 immune response	34/18986	0.0588235294117647	74.4549019607843	12.0542039816013	0.000322102320989681	0.00278797453389958	0.001190460040149	ANXA1/CD86	2
GO:0032743	BP	GO:0032743	positive regulation of interleukin-2 production	35/18986	0.0571428571428571	72.327619047619	11.8763093631826	0.000341467802879944	0.00292311448838985	0.00124816455419389	ANXA1/CD86	2
GO:0045920	BP	GO:0045920	negative regulation of exocytosis	37/18986	0.0540540540540541	68.418018018018	11.5422243930028	0.000381865688002086	0.00323340620601766	0.00138065855158649	ANXA1/HLA-F	2
GO:0009595	BP	GO:0009595	detection of biotic stimulus	39/18986	0.0512820512820513	64.9094017094017	11.2339541261604	0.000424480988438033	0.00355559881713148	0.00151823420878798	C4B/TLR4	2
GO:0001916	BP	GO:0001916	positive regulation of T cell mediated cytotoxicity	41/18986	0.0487804878048781	61.7430894308943	10.9483158618158	0.000469307538725354	0.00373051604762297	0.00159292354712365	HLA-DRA/HLA-F	2
GO:0042092	BP	GO:0042092	type 2 immune response	43/18986	0.0465116279069767	58.8713178294574	10.6826509556836	0.000516339185165272	0.00406291136609845	0.00173485574175679	ANXA1/CD86	2
GO:1904646	BP	GO:1904646	cellular response to amyloid-beta	45/18986	0.0444444444444444	56.2548148148148	10.4347188202517	0.000565569785804418	0.00440578863141642	0.00188126370857049	TLR4/ICAM1	2
GO:0032620	BP	GO:0032620	interleukin-17 production	49/18986	0.0408163265306122	51.6625850340136	9.9847136508593	0.000670603340484615	0.00507184468191762	0.00216566842711434	RFTN1/TLR4	2
GO:0032660	BP	GO:0032660	regulation of interleukin-17 production	49/18986	0.0408163265306122	51.6625850340136	9.9847136508593	0.000670603340484615	0.00507184468191762	0.00216566842711434	RFTN1/TLR4	2
GO:0042088	BP	GO:0042088	T-helper 1 type immune response	49/18986	0.0408163265306122	51.6625850340136	9.9847136508593	0.000670603340484615	0.00507184468191762	0.00216566842711434	ANXA1/TLR4	2
GO:0001914	BP	GO:0001914	regulation of T cell mediated cytotoxicity	51/18986	0.0392156862745098	49.6366013071895	9.77960853038469	0.000726394069182041	0.00538915218945534	0.00230115815400025	HLA-DRA/HLA-F	2
GO:1904645	BP	GO:1904645	response to amyloid-beta	56/18986	0.0357142857142857	45.2047619047619	9.31522995854153	0.000875371039159317	0.00631401888430655	0.00269607454555891	TLR4/ICAM1	2
GO:0001913	BP	GO:0001913	T cell mediated cytotoxicity	61/18986	0.0327868852459016	41.4994535519126	8.9084460678889	0.00103784376925677	0.0074172504243213	0.00316715240062905	HLA-DRA/HLA-F	2
GO:0032623	BP	GO:0032623	interleukin-2 production	66/18986	0.0303030303030303	38.3555555555556	8.5481556143326	0.00121371779449293	0.00836713417619462	0.00357275102990001	ANXA1/CD86	2
GO:0032663	BP	GO:0032663	regulation of interleukin-2 production	66/18986	0.0303030303030303	38.3555555555556	8.5481556143326	0.00121371779449293	0.00836713417619462	0.00357275102990001	ANXA1/CD86	2
GO:1901224	BP	GO:1901224	positive regulation of non-canonical NF-kappaB signal transduction	66/18986	0.0303030303030303	38.3555555555556	8.5481556143326	0.00121371779449293	0.00836713417619462	0.00357275102990001	TLR4/CD86	2
GO:0001912	BP	GO:0001912	positive regulation of leukocyte mediated cytotoxicity	71/18986	0.028169014084507	35.6544600938967	8.22604264926872	0.00140289910161483	0.00950311652311261	0.00405781341977378	HLA-DRA/HLA-F	2
GO:0050766	BP	GO:0050766	positive regulation of phagocytosis	73/18986	0.0273972602739726	34.6776255707763	8.10640880107987	0.00148227669013792	0.00995425466911587	0.00425044858515048	C4B/C3	2
GO:0002711	BP	GO:0002711	positive regulation of T cell mediated immunity	75/18986	0.0266666666666667	33.7528888888889	7.99150939820484	0.001563762500672	0.0103234829493516	0.00440810838726452	HLA-DRA/HLA-F	2
GO:0031343	BP	GO:0031343	positive regulation of cell killing	78/18986	0.0256410256410256	32.4547008547009	7.82737033534372	0.00168993110605173	0.0109704694301192	0.00468437043431884	HLA-DRA/HLA-F	2
GO:0002720	BP	GO:0002720	positive regulation of cytokine production involved in immune response	85/18986	0.0235294117647059	29.7819607843137	7.47813441666715	0.0020026068063674	0.0128928157203322	0.00550520879349367	HLA-F/TLR4	2
GO:0050764	BP	GO:0050764	regulation of phagocytosis	102/18986	0.0196078431372549	24.8183006535948	6.78218576855526	0.00286716906188705	0.0178681975936801	0.00762968777731626	C4B/C3	2
GO:1990830	BP	GO:1990830	cellular response to leukemia inhibitory factor	103/18986	0.0194174757281553	24.5773462783171	6.74658281926841	0.00292261226631858	0.017926889413088	0.00765474907713776	ICAM1/SOCS3	2
GO:0042102	BP	GO:0042102	positive regulation of T cell proliferation	104/18986	0.0192307692307692	24.3410256410256	6.71148195661478	0.00297856048749333	0.0180479017430291	0.00770642112127179	ANXA1/CD86	2
GO:0032637	BP	GO:0032637	interleukin-8 production	105/18986	0.019047619047619	24.1092063492064	6.67687125597965	0.00303501300171606	0.0180479017430291	0.00770642112127179	ANXA1/TLR4	2
GO:0032677	BP	GO:0032677	regulation of interleukin-8 production	105/18986	0.019047619047619	24.1092063492064	6.67687125597965	0.00303501300171606	0.0180479017430291	0.00770642112127179	ANXA1/TLR4	2
GO:1990823	BP	GO:1990823	response to leukemia inhibitory factor	105/18986	0.019047619047619	24.1092063492064	6.67687125597965	0.00303501300171606	0.0180479017430291	0.00770642112127179	ICAM1/SOCS3	2
GO:1901222	BP	GO:1901222	regulation of non-canonical NF-kappaB signal transduction	106/18986	0.0188679245283019	23.8817610062893	6.64273918658357	0.00309196908599045	0.0182473024089891	0.00779156484188981	TLR4/CD86	2
GO:0002709	BP	GO:0002709	regulation of T cell mediated immunity	108/18986	0.0185185185185185	23.4395061728395	6.57586668891757	0.00320738907620028	0.0185214275511706	0.00790861577754192	HLA-DRA/HLA-F	2
GO:1903557	BP	GO:1903557	positive regulation of tumor necrosis factor superfamily cytokine production	112/18986	0.0178571428571429	22.602380952381	6.44739791872402	0.00344424016285425	0.0197284050504666	0.00842399296797169	TLR4/CD86	2
GO:0014812	BP	GO:0014812	muscle cell migration	114/18986	0.0175438596491228	22.2058479532164	6.38564723789332	0.00356565975269857	0.0202748098346875	0.00865730681408181	ANXA1/TLR4	2
GO:1902106	BP	GO:1902106	negative regulation of leukocyte differentiation	117/18986	0.0170940170940171	21.6364672364672	6.29592664281928	0.00375151555745177	0.0211770334728618	0.00904255466174492	ANXA1/TLR4	2
GO:1903707	BP	GO:1903707	negative regulation of hemopoiesis	124/18986	0.0161290322580645	20.4150537634409	6.09903868604394	0.00420246903463757	0.0233837384141619	0.00998481364620656	ANXA1/TLR4	2
GO:0002718	BP	GO:0002718	regulation of cytokine production involved in immune response	126/18986	0.0158730158730159	20.0910052910053	6.04573413113124	0.00433573323376171	0.0239541573695062	0.0102283814995797	HLA-F/TLR4	2
GO:0002367	BP	GO:0002367	cytokine production involved in immune response	127/18986	0.015748031496063	19.9328083989501	6.01954115880321	0.00440309850896875	0.0241550263273708	0.0103141521781625	HLA-F/TLR4	2
GO:0002698	BP	GO:0002698	negative regulation of immune effector process	128/18986	0.015625	19.7770833333333	5.99364644483581	0.00447095162403322	0.0243557434623908	0.0103998580286676	ANXA1/HLA-F	2
GO:0032612	BP	GO:0032612	interleukin-1 production	130/18986	0.0153846153846154	19.4728205128205	5.94272891969811	0.00460811854613541	0.0247567196375137	0.0105710741239839	ANXA1/TLR4	2
GO:0032652	BP	GO:0032652	regulation of interleukin-1 production	130/18986	0.0153846153846154	19.4728205128205	5.94272891969811	0.00460811854613541	0.0247567196375137	0.0105710741239839	ANXA1/TLR4	2
GO:0038061	BP	GO:0038061	non-canonical NF-kappaB signal transduction	134/18986	0.0149253731343284	18.8915422885572	5.84422975618354	0.00488827540342036	0.0259045342807106	0.0110611888827843	TLR4/CD86	2
GO:0050868	BP	GO:0050868	negative regulation of T cell activation	134/18986	0.0149253731343284	18.8915422885572	5.84422975618354	0.00488827540342036	0.0259045342807106	0.0110611888827843	ANXA1/CD86	2
GO:1903038	BP	GO:1903038	negative regulation of leukocyte cell-cell adhesion	153/18986	0.0130718954248366	16.5455337690632	5.4287197070437	0.00632377126530039	0.03284145210446	0.0140232401391924	ANXA1/CD86	2
GO:1903531	BP	GO:1903531	negative regulation of secretion by cell	154/18986	0.012987012987013	16.4380952380952	5.40893386917748	0.00640406203152183	0.0330381743215596	0.0141072401670331	ANXA1/HLA-F	2
GO:0045807	BP	GO:0045807	positive regulation of endocytosis	159/18986	0.0125786163522013	15.9211740041929	5.31271861117991	0.00681253691971557	0.0346860539899244	0.014810881779361	C4B/C3	2
GO:0046718	BP	GO:0046718	symbiont entry into host cell	159/18986	0.0125786163522013	15.9211740041929	5.31271861117991	0.00681253691971557	0.0346860539899244	0.014810881779361	CD86/ICAM1	2
GO:0050729	BP	GO:0050729	positive regulation of inflammatory response	162/18986	0.0123456790123457	15.6263374485597	5.25706028601252	0.00706321396405654	0.0357288550519483	0.0152561559305664	C3/TLR4	2
GO:0044409	BP	GO:0044409	symbiont entry into host	164/18986	0.0121951219512195	15.4357723577236	5.22077386808745	0.00723265061970041	0.036116889953504	0.015421846125677	CD86/ICAM1	2
GO:2001236	BP	GO:2001236	regulation of extrinsic apoptotic signaling pathway	164/18986	0.0121951219512195	15.4357723577236	5.22077386808745	0.00723265061970041	0.036116889953504	0.015421846125677	TLR4/ICAM1	2
GO:0051250	BP	GO:0051250	negative regulation of lymphocyte activation	169/18986	0.0118343195266272	14.9790927021696	5.13278369899651	0.00766431762503021	0.0367314305892923	0.0156842538561129	ANXA1/CD86	2
GO:0051048	BP	GO:0051048	negative regulation of secretion	175/18986	0.0114285714285714	14.4655238095238	5.0320176185381	0.00819744861740499	0.0378936958370829	0.016180538996714	ANXA1/HLA-F	2
GO:0002753	BP	GO:0002753	cytoplasmic pattern recognition receptor signaling pathway	178/18986	0.0112359550561798	14.2217228464419	4.98347817463227	0.00847016122276351	0.0378936958370829	0.016180538996714	RFTN1/TLR4	2
GO:0042129	BP	GO:0042129	regulation of T cell proliferation	182/18986	0.010989010989011	13.9091575091575	4.92055726888599	0.00884011189503646	0.0384717718783989	0.016427376411829	ANXA1/CD86	2
GO:0017157	BP	GO:0017157	regulation of exocytosis	183/18986	0.0109289617486339	13.8331511839709	4.90513653699724	0.00893372612971684	0.0386631814169412	0.0165091079356171	ANXA1/HLA-F	2
GO:0071706	BP	GO:0071706	tumor necrosis factor superfamily cytokine production	193/18986	0.0103626943005181	13.1164075993092	4.75729727512081	0.0098944689251573	0.0402302212889192	0.0171782311023559	TLR4/CD86	2
GO:1903555	BP	GO:1903555	regulation of tumor necrosis factor superfamily cytokine production	193/18986	0.0103626943005181	13.1164075993092	4.75729727512081	0.0098944689251573	0.0402302212889192	0.0171782311023559	TLR4/CD86	2
GO:0002695	BP	GO:0002695	negative regulation of leukocyte activation	196/18986	0.0102040816326531	12.9156462585034	4.71506914212684	0.0101913531164525	0.0402302212889192	0.0171782311023559	ANXA1/CD86	2
GO:0070374	BP	GO:0070374	positive regulation of ERK1 and ERK2 cascade	197/18986	0.0101522842639594	12.8500846023689	4.70119806874518	0.0102911966623677	0.0402856391959017	0.017201894447544	TLR4/ICAM1	2
GO:0051701	BP	GO:0051701	biological process involved in interaction with host	204/18986	0.00980392156862745	12.4091503267974	4.60684166787152	0.0110023837725163	0.0418300557965382	0.0178613575186894	CD86/ICAM1	2
GO:0022408	BP	GO:0022408	negative regulation of cell-cell adhesion	207/18986	0.00966183574879227	12.229307568438	4.56780691080935	0.0113137218520665	0.0425198575741425	0.0181559016193893	ANXA1/CD86	2
GO:0050777	BP	GO:0050777	negative regulation of immune response	207/18986	0.00966183574879227	12.229307568438	4.56780691080935	0.0113137218520665	0.0425198575741425	0.0181559016193893	ANXA1/HLA-F	2
GO:0042098	BP	GO:0042098	T cell proliferation	215/18986	0.00930232558139535	11.7742635658915	4.46754503033965	0.0121629783821094	0.0436167428991822	0.0186242696522419	ANXA1/CD86	2
GO:0050866	BP	GO:0050866	negative regulation of cell activation	219/18986	0.0091324200913242	11.5592085235921	4.41938477410299	0.012597903918249	0.0436167428991822	0.0186242696522419	ANXA1/CD86	2
GO:0071222	BP	GO:0071222	cellular response to lipopolysaccharide	228/18986	0.0087719298245614	11.1029239766082	4.31545965698226	0.0136013207747378	0.0458676575044188	0.0195854060825571	TLR4/CD86	2
GO:0071674	BP	GO:0071674	mononuclear cell migration	231/18986	0.00865800865800866	10.9587301587302	4.28210427614074	0.0139433726105668	0.0464513787278997	0.0198346539801585	ANXA1/ICAM1	2
GO:0002685	BP	GO:0002685	regulation of leukocyte migration	236/18986	0.00847457627118644	10.7265536723164	4.22785584840405	0.0145218081414741	0.0473325880427126	0.0202109287500806	ANXA1/ICAM1	2
GO:0097191	BP	GO:0097191	extrinsic apoptotic signaling pathway	236/18986	0.00847457627118644	10.7265536723164	4.22785584840405	0.0145218081414741	0.0473325880427126	0.0202109287500806	TLR4/ICAM1	2
GO:0071219	BP	GO:0071219	cellular response to molecule of bacterial origin	242/18986	0.00826446280991736	10.4606060606061	4.1648687741143	0.0152296087860546	0.048227094489173	0.0205928813709596	TLR4/CD86	2
GO:0002274	BP	GO:0002274	myeloid leukocyte activation	247/18986	0.00809716599190283	10.2488529014845	4.11404427793352	0.0158307480346586	0.048551782358264	0.0207315224987655	ANXA1/TLR4	2
GO:0002246	BP	GO:0002246	wound healing involved in inflammatory response	10/18986	0.1	126.573333333333	11.1687	0.00787438884263392	0.0367314305892923	0.0156842538561129	TLR4	1
GO:0002370	BP	GO:0002370	natural killer cell cytokine production	10/18986	0.1	126.573333333333	11.1687	0.00787438884263392	0.0367314305892923	0.0156842538561129	HLA-F	1
GO:0002727	BP	GO:0002727	regulation of natural killer cell cytokine production	10/18986	0.1	126.573333333333	11.1687	0.00787438884263392	0.0367314305892923	0.0156842538561129	HLA-F	1
GO:0002883	BP	GO:0002883	regulation of hypersensitivity	10/18986	0.1	126.573333333333	11.1687	0.00787438884263392	0.0367314305892923	0.0156842538561129	C3	1
GO:0032627	BP	GO:0032627	interleukin-23 production	10/18986	0.1	126.573333333333	11.1687	0.00787438884263392	0.0367314305892923	0.0156842538561129	TLR4	1
GO:0032667	BP	GO:0032667	regulation of interleukin-23 production	10/18986	0.1	126.573333333333	11.1687	0.00787438884263392	0.0367314305892923	0.0156842538561129	TLR4	1
GO:0033034	BP	GO:0033034	positive regulation of myeloid cell apoptotic process	10/18986	0.1	126.573333333333	11.1687	0.00787438884263392	0.0367314305892923	0.0156842538561129	ANXA1	1
GO:0044650	BP	GO:0044650	adhesion of symbiont to host cell	10/18986	0.1	126.573333333333	11.1687	0.00787438884263392	0.0367314305892923	0.0156842538561129	ICAM1	1
GO:0070432	BP	GO:0070432	regulation of nucleotide-binding oligomerization domain containing 2 signaling pathway	10/18986	0.1	126.573333333333	11.1687	0.00787438884263392	0.0367314305892923	0.0156842538561129	TLR4	1
GO:1903044	BP	GO:1903044	protein localization to membrane raft	10/18986	0.1	126.573333333333	11.1687	0.00787438884263392	0.0367314305892923	0.0156842538561129	RFTN1	1
GO:0001794	BP	GO:0001794	type IIa hypersensitivity	11/18986	0.0909090909090909	115.066666666667	10.6406955898765	0.00865863653273524	0.0378936958370829	0.016180538996714	C3	1
GO:0002361	BP	GO:0002361	CD4-positive, CD25-positive, alpha-beta regulatory T cell differentiation	11/18986	0.0909090909090909	115.066666666667	10.6406955898765	0.00865863653273524	0.0378936958370829	0.016180538996714	HLA-DRA	1
GO:0002445	BP	GO:0002445	type II hypersensitivity	11/18986	0.0909090909090909	115.066666666667	10.6406955898765	0.00865863653273524	0.0378936958370829	0.016180538996714	C3	1
GO:0002725	BP	GO:0002725	negative regulation of T cell cytokine production	11/18986	0.0909090909090909	115.066666666667	10.6406955898765	0.00865863653273524	0.0378936958370829	0.016180538996714	HLA-F	1
GO:0035666	BP	GO:0035666	TRIF-dependent toll-like receptor signaling pathway	11/18986	0.0909090909090909	115.066666666667	10.6406955898765	0.00865863653273524	0.0378936958370829	0.016180538996714	TLR4	1
GO:0045625	BP	GO:0045625	regulation of T-helper 1 cell differentiation	11/18986	0.0909090909090909	115.066666666667	10.6406955898765	0.00865863653273524	0.0378936958370829	0.016180538996714	ANXA1	1
GO:0070391	BP	GO:0070391	response to lipoteichoic acid	11/18986	0.0909090909090909	115.066666666667	10.6406955898765	0.00865863653273524	0.0378936958370829	0.016180538996714	TLR4	1
GO:0071223	BP	GO:0071223	cellular response to lipoteichoic acid	11/18986	0.0909090909090909	115.066666666667	10.6406955898765	0.00865863653273524	0.0378936958370829	0.016180538996714	TLR4	1
GO:0097278	BP	GO:0097278	complement-dependent cytotoxicity	11/18986	0.0909090909090909	115.066666666667	10.6406955898765	0.00865863653273524	0.0378936958370829	0.016180538996714	C3	1
GO:0043320	BP	GO:0043320	natural killer cell degranulation	12/18986	0.0833333333333333	105.477777777778	10.1798392432883	0.00944230559476489	0.0397597624774154	0.0169773460480552	HLA-F	1
GO:0043380	BP	GO:0043380	regulation of memory T cell differentiation	12/18986	0.0833333333333333	105.477777777778	10.1798392432883	0.00944230559476489	0.0397597624774154	0.0169773460480552	HLA-DRA	1
GO:1904464	BP	GO:1904464	regulation of matrix metallopeptidase secretion	12/18986	0.0833333333333333	105.477777777778	10.1798392432883	0.00944230559476489	0.0397597624774154	0.0169773460480552	TLR4	1
GO:1990773	BP	GO:1990773	matrix metallopeptidase secretion	12/18986	0.0833333333333333	105.477777777778	10.1798392432883	0.00944230559476489	0.0397597624774154	0.0169773460480552	TLR4	1
GO:2000343	BP	GO:2000343	positive regulation of chemokine (C-X-C motif) ligand 2 production	12/18986	0.0833333333333333	105.477777777778	10.1798392432883	0.00944230559476489	0.0397597624774154	0.0169773460480552	TLR4	1
GO:0002863	BP	GO:0002863	positive regulation of inflammatory response to antigenic stimulus	13/18986	0.0769230769230769	97.3641025641026	9.77292964320651	0.0102253964251682	0.0402302212889192	0.0171782311023559	C3	1
GO:0010572	BP	GO:0010572	positive regulation of platelet activation	13/18986	0.0769230769230769	97.3641025641026	9.77292964320651	0.0102253964251682	0.0402302212889192	0.0171782311023559	TLR4	1
GO:0036006	BP	GO:0036006	cellular response to macrophage colony-stimulating factor stimulus	13/18986	0.0769230769230769	97.3641025641026	9.77292964320651	0.0102253964251682	0.0402302212889192	0.0171782311023559	TLR4	1
GO:0043301	BP	GO:0043301	negative regulation of leukocyte degranulation	13/18986	0.0769230769230769	97.3641025641026	9.77292964320651	0.0102253964251682	0.0402302212889192	0.0171782311023559	HLA-F	1
GO:0043379	BP	GO:0043379	memory T cell differentiation	13/18986	0.0769230769230769	97.3641025641026	9.77292964320651	0.0102253964251682	0.0402302212889192	0.0171782311023559	HLA-DRA	1
GO:0044406	BP	GO:0044406	adhesion of symbiont to host	13/18986	0.0769230769230769	97.3641025641026	9.77292964320651	0.0102253964251682	0.0402302212889192	0.0171782311023559	ICAM1	1
GO:0051451	BP	GO:0051451	myoblast migration	13/18986	0.0769230769230769	97.3641025641026	9.77292964320651	0.0102253964251682	0.0402302212889192	0.0171782311023559	ANXA1	1
GO:0060100	BP	GO:0060100	positive regulation of phagocytosis, engulfment	13/18986	0.0769230769230769	97.3641025641026	9.77292964320651	0.0102253964251682	0.0402302212889192	0.0171782311023559	C3	1
GO:0060670	BP	GO:0060670	branching involved in labyrinthine layer morphogenesis	13/18986	0.0769230769230769	97.3641025641026	9.77292964320651	0.0102253964251682	0.0402302212889192	0.0171782311023559	SOCS3	1
GO:1905155	BP	GO:1905155	positive regulation of membrane invagination	13/18986	0.0769230769230769	97.3641025641026	9.77292964320651	0.0102253964251682	0.0402302212889192	0.0171782311023559	C3	1
GO:0001765	BP	GO:0001765	membrane raft assembly	14/18986	0.0714285714285714	90.4095238095238	9.41016113099999	0.0110079094201416	0.0418300557965382	0.0178613575186894	RFTN1	1
GO:0002291	BP	GO:0002291	T cell activation via T cell receptor contact with antigen bound to MHC molecule on antigen presenting cell	14/18986	0.0714285714285714	90.4095238095238	9.41016113099999	0.0110079094201416	0.0418300557965382	0.0178613575186894	ICAM1	1
GO:0072683	BP	GO:0072683	T cell extravasation	14/18986	0.0714285714285714	90.4095238095238	9.41016113099999	0.0110079094201416	0.0418300557965382	0.0178613575186894	ICAM1	1
GO:0090715	BP	GO:0090715	immunological memory formation process	14/18986	0.0714285714285714	90.4095238095238	9.41016113099999	0.0110079094201416	0.0418300557965382	0.0178613575186894	HLA-DRA	1
GO:0140052	BP	GO:0140052	cellular response to oxidised low-density lipoprotein particle stimulus	14/18986	0.0714285714285714	90.4095238095238	9.41016113099999	0.0110079094201416	0.0418300557965382	0.0178613575186894	TLR4	1
GO:0002430	BP	GO:0002430	complement receptor mediated signaling pathway	15/18986	0.0666666666666667	84.3822222222222	9.08405596377583	0.0117898449756287	0.0425198575741425	0.0181559016193893	C3	1
GO:0002829	BP	GO:0002829	negative regulation of type 2 immune response	15/18986	0.0666666666666667	84.3822222222222	9.08405596377583	0.0117898449756287	0.0425198575741425	0.0181559016193893	ANXA1	1
GO:0014004	BP	GO:0014004	microglia differentiation	15/18986	0.0666666666666667	84.3822222222222	9.08405596377583	0.0117898449756287	0.0425198575741425	0.0181559016193893	TLR4	1
GO:0016322	BP	GO:0016322	neuron remodeling	15/18986	0.0666666666666667	84.3822222222222	9.08405596377583	0.0117898449756287	0.0425198575741425	0.0181559016193893	C3	1
GO:0045348	BP	GO:0045348	positive regulation of MHC class II biosynthetic process	15/18986	0.0666666666666667	84.3822222222222	9.08405596377583	0.0117898449756287	0.0425198575741425	0.0181559016193893	TLR4	1
GO:0060099	BP	GO:0060099	regulation of phagocytosis, engulfment	15/18986	0.0666666666666667	84.3822222222222	9.08405596377583	0.0117898449756287	0.0425198575741425	0.0181559016193893	C3	1
GO:0070424	BP	GO:0070424	regulation of nucleotide-binding domain, leucine rich repeat containing receptor signaling pathway	15/18986	0.0666666666666667	84.3822222222222	9.08405596377583	0.0117898449756287	0.0425198575741425	0.0181559016193893	TLR4	1
GO:0098883	BP	GO:0098883	synapse pruning	15/18986	0.0666666666666667	84.3822222222222	9.08405596377583	0.0117898449756287	0.0425198575741425	0.0181559016193893	C3	1
GO:1905153	BP	GO:1905153	regulation of membrane invagination	15/18986	0.0666666666666667	84.3822222222222	9.08405596377583	0.0117898449756287	0.0425198575741425	0.0181559016193893	C3	1
GO:0002371	BP	GO:0002371	dendritic cell cytokine production	16/18986	0.0625	79.1083333333333	8.78879865286484	0.0125712034873232	0.0436167428991822	0.0186242696522419	TLR4	1
GO:0002468	BP	GO:0002468	dendritic cell antigen processing and presentation	16/18986	0.0625	79.1083333333333	8.78879865286484	0.0125712034873232	0.0436167428991822	0.0186242696522419	HLA-DRA	1
GO:0002486	BP	GO:0002486	antigen processing and presentation of endogenous peptide antigen via MHC class I via ER pathway, TAP-independent	16/18986	0.0625	79.1083333333333	8.78879865286484	0.0125712034873232	0.0436167428991822	0.0186242696522419	HLA-F	1
GO:0002730	BP	GO:0002730	regulation of dendritic cell cytokine production	16/18986	0.0625	79.1083333333333	8.78879865286484	0.0125712034873232	0.0436167428991822	0.0186242696522419	TLR4	1
GO:0002756	BP	GO:0002756	MyD88-independent toll-like receptor signaling pathway	16/18986	0.0625	79.1083333333333	8.78879865286484	0.0125712034873232	0.0436167428991822	0.0186242696522419	TLR4	1
GO:0002864	BP	GO:0002864	regulation of acute inflammatory response to antigenic stimulus	16/18986	0.0625	79.1083333333333	8.78879865286484	0.0125712034873232	0.0436167428991822	0.0186242696522419	C3	1
GO:0051770	BP	GO:0051770	positive regulation of nitric-oxide synthase biosynthetic process	16/18986	0.0625	79.1083333333333	8.78879865286484	0.0125712034873232	0.0436167428991822	0.0186242696522419	TLR4	1
GO:0002476	BP	GO:0002476	antigen processing and presentation of endogenous peptide antigen via MHC class Ib	17/18986	0.0588235294117647	74.4549019607843	8.51978909570835	0.0133519853506699	0.0452225938616169	0.0193099650838064	HLA-F	1
GO:0002484	BP	GO:0002484	antigen processing and presentation of endogenous peptide antigen via MHC class I via ER pathway	17/18986	0.0588235294117647	74.4549019607843	8.51978909570835	0.0133519853506699	0.0452225938616169	0.0193099650838064	HLA-F	1
GO:0007252	BP	GO:0007252	I-kappaB phosphorylation	17/18986	0.0588235294117647	74.4549019607843	8.51978909570835	0.0133519853506699	0.0452225938616169	0.0193099650838064	TLR4	1
GO:0008228	BP	GO:0008228	opsonization	17/18986	0.0588235294117647	74.4549019607843	8.51978909570835	0.0133519853506699	0.0452225938616169	0.0193099650838064	C4B	1
GO:0036005	BP	GO:0036005	response to macrophage colony-stimulating factor	17/18986	0.0588235294117647	74.4549019607843	8.51978909570835	0.0133519853506699	0.0452225938616169	0.0193099650838064	TLR4	1
GO:0002428	BP	GO:0002428	antigen processing and presentation of peptide antigen via MHC class Ib	18/18986	0.0555555555555556	70.3185185185185	8.27333429024885	0.0141321909608629	0.0464513787278997	0.0198346539801585	HLA-F	1
GO:0002830	BP	GO:0002830	positive regulation of type 2 immune response	18/18986	0.0555555555555556	70.3185185185185	8.27333429024885	0.0141321909608629	0.0464513787278997	0.0198346539801585	CD86	1
GO:0006957	BP	GO:0006957	complement activation, alternative pathway	18/18986	0.0555555555555556	70.3185185185185	8.27333429024885	0.0141321909608629	0.0464513787278997	0.0198346539801585	C3	1
GO:0097396	BP	GO:0097396	response to interleukin-17	18/18986	0.0555555555555556	70.3185185185185	8.27333429024885	0.0141321909608629	0.0464513787278997	0.0198346539801585	SOCS3	1
GO:0097398	BP	GO:0097398	cellular response to interleukin-17	18/18986	0.0555555555555556	70.3185185185185	8.27333429024885	0.0141321909608629	0.0464513787278997	0.0198346539801585	SOCS3	1
GO:0002524	BP	GO:0002524	hypersensitivity	19/18986	0.0526315789473684	66.6175438596491	8.04643054373653	0.0149118207128446	0.047413503409412	0.0202454794640554	C3	1
GO:0002693	BP	GO:0002693	positive regulation of cellular extravasation	19/18986	0.0526315789473684	66.6175438596491	8.04643054373653	0.0149118207128446	0.047413503409412	0.0202454794640554	ICAM1	1
GO:0045346	BP	GO:0045346	regulation of MHC class II biosynthetic process	19/18986	0.0526315789473684	66.6175438596491	8.04643054373653	0.0149118207128446	0.047413503409412	0.0202454794640554	TLR4	1
GO:0070431	BP	GO:0070431	nucleotide-binding oligomerization domain containing 2 signaling pathway	19/18986	0.0526315789473684	66.6175438596491	8.04643054373653	0.0149118207128446	0.047413503409412	0.0202454794640554	TLR4	1
GO:0098543	BP	GO:0098543	detection of other organism	19/18986	0.0526315789473684	66.6175438596491	8.04643054373653	0.0149118207128446	0.047413503409412	0.0202454794640554	TLR4	1
GO:1903428	BP	GO:1903428	positive regulation of reactive oxygen species biosynthetic process	19/18986	0.0526315789473684	66.6175438596491	8.04643054373653	0.0149118207128446	0.047413503409412	0.0202454794640554	TLR4	1
GO:0002577	BP	GO:0002577	regulation of antigen processing and presentation	20/18986	0.05	63.2866666666667	7.8366063682608	0.0156908750013091	0.0483130103795247	0.0206295672994119	HLA-DOA	1
GO:0002755	BP	GO:0002755	MyD88-dependent toll-like receptor signaling pathway	20/18986	0.05	63.2866666666667	7.8366063682608	0.0156908750013091	0.0483130103795247	0.0206295672994119	TLR4	1
GO:0045342	BP	GO:0045342	MHC class II biosynthetic process	20/18986	0.05	63.2866666666667	7.8366063682608	0.0156908750013091	0.0483130103795247	0.0206295672994119	TLR4	1
GO:0045623	BP	GO:0045623	negative regulation of T-helper cell differentiation	20/18986	0.05	63.2866666666667	7.8366063682608	0.0156908750013091	0.0483130103795247	0.0206295672994119	ANXA1	1
GO:0045953	BP	GO:0045953	negative regulation of natural killer cell mediated cytotoxicity	20/18986	0.05	63.2866666666667	7.8366063682608	0.0156908750013091	0.0483130103795247	0.0206295672994119	HLA-F	1
GO:0051767	BP	GO:0051767	nitric-oxide synthase biosynthetic process	20/18986	0.05	63.2866666666667	7.8366063682608	0.0156908750013091	0.0483130103795247	0.0206295672994119	TLR4	1
GO:0051769	BP	GO:0051769	regulation of nitric-oxide synthase biosynthetic process	20/18986	0.05	63.2866666666667	7.8366063682608	0.0156908750013091	0.0483130103795247	0.0206295672994119	TLR4	1
GO:0001780	BP	GO:0001780	neutrophil homeostasis	21/18986	0.0476190476190476	60.2730158730159	7.64180703905507	0.0164693542207002	0.048968041747807	0.0209092644987596	ANXA1	1
GO:0002716	BP	GO:0002716	negative regulation of natural killer cell mediated immunity	21/18986	0.0476190476190476	60.2730158730159	7.64180703905507	0.0164693542207002	0.048968041747807	0.0209092644987596	HLA-F	1
GO:0002888	BP	GO:0002888	positive regulation of myeloid leukocyte mediated immunity	21/18986	0.0476190476190476	60.2730158730159	7.64180703905507	0.0164693542207002	0.048968041747807	0.0209092644987596	C3	1
GO:0031340	BP	GO:0031340	positive regulation of vesicle fusion	21/18986	0.0476190476190476	60.2730158730159	7.64180703905507	0.0164693542207002	0.048968041747807	0.0209092644987596	ANXA1	1
GO:0072567	BP	GO:0072567	chemokine (C-X-C motif) ligand 2 production	21/18986	0.0476190476190476	60.2730158730159	7.64180703905507	0.0164693542207002	0.048968041747807	0.0209092644987596	TLR4	1
GO:0090713	BP	GO:0090713	immunological memory process	21/18986	0.0476190476190476	60.2730158730159	7.64180703905507	0.0164693542207002	0.048968041747807	0.0209092644987596	HLA-DRA	1
GO:1900227	BP	GO:1900227	positive regulation of NLRP3 inflammasome complex assembly	21/18986	0.0476190476190476	60.2730158730159	7.64180703905507	0.0164693542207002	0.048968041747807	0.0209092644987596	TLR4	1
GO:2000341	BP	GO:2000341	regulation of chemokine (C-X-C motif) ligand 2 production	21/18986	0.0476190476190476	60.2730158730159	7.64180703905507	0.0164693542207002	0.048968041747807	0.0209092644987596	TLR4	1
GO:0005769	CC	GO:0005769	early endosome	438/19960	0.0114155251141553	15.1902587519026	8.23499261394615	1.24542578039911e-05	0.000129231766727485	5.6506197597443e-05	HLA-DRA/RFTN1/ANXA1/HLA-F/TLR4	5
GO:0042611	CC	GO:0042611	MHC protein complex	25/19960	0.16	212.906666666667	29.073981022508	2.58761268896067e-09	1.68194824782444e-07	7.35426764230929e-08	HLA-DOA/HLA-DRA/HLA-F/HLA-DQA2	4
GO:0072562	CC	GO:0072562	blood microparticle	144/19960	0.0277777777777778	36.962962962963	11.8775457878247	3.33400477321467e-06	5.41775775647383e-05	2.36889812833674e-05	C4B/C3/C1S/C1R	4
GO:0009897	CC	GO:0009897	external side of plasma membrane	407/19960	0.00982800982800983	13.0778050778051	6.75113074940219	0.000194546674763181	0.00128062434781173	0.000559949107545211	HLA-F/TLR4/CD86/ICAM1	4
GO:0005765	CC	GO:0005765	lysosomal membrane	447/19960	0.00894854586129754	11.9075316927666	6.39611437416245	0.000278430033455673	0.00139468511675497	0.000609821832427274	HLA-DOA/HLA-DRA/HLA-F/HLA-DQA2	4
GO:0098852	CC	GO:0098852	lytic vacuole membrane	447/19960	0.00894854586129754	11.9075316927666	6.39611437416245	0.000278430033455673	0.00139468511675497	0.000609821832427274	HLA-DOA/HLA-DRA/HLA-F/HLA-DQA2	4
GO:0005774	CC	GO:0005774	vacuolar membrane	491/19960	0.00814663951120163	10.8404616429056	6.05455731322779	0.000397941445978347	0.00174441082399484	0.000762738335997744	HLA-DOA/HLA-DRA/HLA-F/HLA-DQA2	4
GO:0042613	CC	GO:0042613	MHC class II protein complex	17/19960	0.176470588235294	234.823529411765	26.4493757229815	2.3201308537513e-07	7.54042527469171e-06	3.29702805533079e-06	HLA-DOA/HLA-DRA/HLA-DQA2	3
GO:0098553	CC	GO:0098553	lumenal side of endoplasmic reticulum membrane	35/19960	0.0857142857142857	114.057142857143	18.3582323146344	2.21506394948772e-06	4.79930522389006e-05	2.09848163635679e-05	HLA-DRA/HLA-F/HLA-DQA2	3
GO:0098576	CC	GO:0098576	lumenal side of membrane	46/19960	0.0652173913043478	86.7826086956522	15.9733832550499	5.11202212189885e-06	6.64562875846851e-05	2.90578099560566e-05	HLA-DRA/HLA-F/HLA-DQA2	3
GO:0012507	CC	GO:0012507	ER to Golgi transport vesicle membrane	64/19960	0.046875	62.375	13.4864176318365	1.39172671860369e-05	0.000129231766727485	5.6506197597443e-05	HLA-DRA/HLA-F/HLA-DQA2	3
GO:0030134	CC	GO:0030134	COPII-coated ER to Golgi transport vesicle	95/19960	0.0315789473684211	42.021052631579	10.990623146104	4.55930673428499e-05	0.000370443672160655	0.000161975370823283	HLA-DRA/HLA-F/HLA-DQA2	3
GO:0031902	CC	GO:0031902	late endosome membrane	175/19960	0.0171428571428571	22.8114285714286	7.94754703072007	0.000278937023350994	0.00139468511675497	0.000609821832427274	HLA-DOA/HLA-DRA/HLA-DQA2	3
GO:0031901	CC	GO:0031901	early endosome membrane	200/19960	0.015	19.96	7.39022836987168	0.000412586527804162	0.00174441082399484	0.000762738335997744	HLA-DRA/ANXA1/HLA-F	3
GO:0030662	CC	GO:0030662	coated vesicle membrane	205/19960	0.0146341463414634	19.4731707317073	7.29084483948786	0.000443471300982567	0.00174441082399484	0.000762738335997744	HLA-DRA/HLA-F/HLA-DQA2	3
GO:0030666	CC	GO:0030666	endocytic vesicle membrane	207/19960	0.0144927536231884	19.2850241545894	7.25207317427193	0.00045623052319865	0.00174441082399484	0.000762738335997744	HLA-DRA/HLA-F/HLA-DQA2	3
GO:0030658	CC	GO:0030658	transport vesicle membrane	254/19960	0.0118110236220472	15.7165354330709	6.47323237896774	0.00082741037853459	0.00283061445288149	0.00123767757453928	HLA-DRA/HLA-F/HLA-DQA2	3
GO:0005770	CC	GO:0005770	late endosome	318/19960	0.00943396226415094	12.5534591194969	5.69548532131799	0.00158113769507221	0.00475621816267432	0.00207964194967136	HLA-DOA/HLA-DRA/HLA-DQA2	3
GO:0030135	CC	GO:0030135	coated vesicle	320/19960	0.009375	12.475	5.67485723075965	0.00160979691659746	0.00475621816267432	0.00207964194967136	HLA-DRA/HLA-F/HLA-DQA2	3
GO:0030139	CC	GO:0030139	endocytic vesicle	356/19960	0.00842696629213483	11.2134831460674	5.33242218915226	0.00218278682083848	0.00591171430643755	0.00258487912994031	HLA-DRA/HLA-F/HLA-DQA2	3
GO:0030133	CC	GO:0030133	transport vesicle	453/19960	0.00662251655629139	8.81236203090508	4.61247704630227	0.00431194950780442	0.010779873769511	0.00471346707330847	HLA-DRA/HLA-F/HLA-DQA2	3
GO:0001891	CC	GO:0001891	phagocytic cup	28/19960	0.0714285714285714	95.047619047619	13.6568135407334	0.000197019130432574	0.00128062434781173	0.000559949107545211	ANXA1/TLR4	2
GO:0001772	CC	GO:0001772	immunological synapse	48/19960	0.0416666666666667	55.4444444444444	10.3565414040399	0.000582848040750652	0.00210472903604402	0.000920286380132608	HLA-DRA/ICAM1	2
GO:0030669	CC	GO:0030669	clathrin-coated endocytic vesicle membrane	75/19960	0.0266666666666667	35.4844444444444	8.20519801103756	0.00141716792869106	0.00460579576824595	0.00201387021445572	HLA-DRA/HLA-DQA2	2
GO:0045334	CC	GO:0045334	clathrin-coated endocytic vesicle	93/19960	0.021505376344086	28.6164874551971	7.32051721827839	0.00216774655893924	0.00591171430643755	0.00258487912994031	HLA-DRA/HLA-DQA2	2
GO:0032588	CC	GO:0032588	trans-Golgi network membrane	112/19960	0.0178571428571429	23.7619047619048	6.62456301910248	0.00312392745897511	0.00812221139333528	0.00355141226915065	HLA-DRA/HLA-DQA2	2
GO:0030665	CC	GO:0030665	clathrin-coated vesicle membrane	138/19960	0.0144927536231884	19.2850241545894	5.91097801375467	0.00469748776959908	0.0113087668527385	0.00494472396799903	HLA-DRA/HLA-DQA2	2
GO:0030136	CC	GO:0030136	clathrin-coated vesicle	220/19960	0.00909090909090909	12.0969696969697	4.53879078673567	0.0115534996716229	0.0258957751260514	0.0113228490429698	HLA-DRA/HLA-DQA2	2
GO:0005802	CC	GO:0005802	trans-Golgi network	269/19960	0.00743494423791822	9.89343246592317	4.02725995488648	0.016925109462747	0.035963474299951	0.0157249199368207	HLA-DRA/HLA-DQA2	2
GO:0045121	CC	GO:0045121	membrane raft	293/19960	0.0068259385665529	9.08304891922639	3.82241605693149	0.0198788325816065	0.0396582852200587	0.0173404647925763	RFTN1/ICAM1	2
GO:0098857	CC	GO:0098857	membrane microdomain	295/19960	0.00677966101694915	9.02146892655367	3.80641324929528	0.0201342063424913	0.0396582852200587	0.0173404647925763	RFTN1/ICAM1	2
GO:0044754	CC	GO:0044754	autolysosome	15/19960	0.0666666666666667	88.7111111111111	9.31925553101181	0.0112173521000265	0.0258957751260514	0.0113228490429698	HLA-DRA	1
GO:0005767	CC	GO:0005767	secondary lysosome	23/19960	0.0434782608695652	57.8550724637681	7.48171618181743	0.0171518108199766	0.035963474299951	0.0157249199368207	HLA-DRA	1
GO:0042277	MF	GO:0042277	peptide binding	249/18737	0.0200803212851406	25.0829986613119	10.8286225717969	1.07249210219863e-06	1.71026571681489e-05	5.68509379550656e-06	HLA-DOA/HLA-DRA/HLA-F/TLR4/HLA-DQA2	5
GO:0042605	MF	GO:0042605	peptide antigen binding	47/18737	0.0851063829787234	106.309219858156	20.4606120889787	4.64743306507252e-08	1.41480715615588e-06	4.70296007586443e-07	HLA-DOA/HLA-DRA/HLA-F/HLA-DQA2	4
GO:0003823	MF	GO:0003823	antigen binding	177/18737	0.0225988700564972	28.2290018832392	10.3023741285643	9.6864993942685e-06	9.20217442455507e-05	3.05889454555847e-05	HLA-DOA/HLA-DRA/HLA-F/HLA-DQA2	4
GO:0004857	MF	GO:0004857	enzyme inhibitor activity	410/18737	0.00975609756097561	12.1866666666667	6.48268446990524	0.000254666621383095	0.00181449967735455	0.000603157787486277	C4B/C3/ANXA1/SOCS3	4
GO:0032395	MF	GO:0032395	MHC class II receptor activity	10/18737	0.3	374.74	33.4613473293664	4.96423563563467e-08	1.41480715615588e-06	4.70296007586443e-07	HLA-DOA/HLA-DRA/HLA-DQA2	3
GO:0023026	MF	GO:0023026	MHC class II protein complex binding	27/18737	0.111111111111111	138.792592592593	20.2805069964631	1.20018646794027e-06	1.71026571681489e-05	5.68509379550656e-06	HLA-DOA/HLA-DRA/HLA-DQA2	3
GO:0023023	MF	GO:0023023	MHC protein complex binding	37/18737	0.0810810810810811	101.281081081081	17.2825178428864	3.17289974942722e-06	3.61710571434703e-05	1.20236201030926e-05	HLA-DOA/HLA-DRA/HLA-DQA2	3
GO:0140375	MF	GO:0140375	immune receptor activity	154/18737	0.0194805194805195	24.3337662337662	8.22991287331816	0.000230409279143143	0.00181449967735455	0.000603157787486277	HLA-DOA/HLA-DRA/HLA-DQA2	3
GO:0004252	MF	GO:0004252	serine-type endopeptidase activity	178/18737	0.0168539325842697	21.052808988764	7.60879494627241	0.000352641461331911	0.00223339592176877	0.000742403076488235	C1S/C1R/CFI	3
GO:0008236	MF	GO:0008236	serine-type peptidase activity	195/18737	0.0153846153846154	19.2174358974359	7.2382606044045	0.000460539446908494	0.00253223187454101	0.000841739127271251	C1S/C1R/CFI	3
GO:0017171	MF	GO:0017171	serine hydrolase activity	199/18737	0.0150753768844221	18.8311557788945	7.15784914836067	0.00048867632666581	0.00253223187454101	0.000841739127271251	C1S/C1R/CFI	3
GO:0004175	MF	GO:0004175	endopeptidase activity	404/18737	0.00742574257425743	9.27574257425743	4.75980142059383	0.00373289036503173	0.0151981964862006	0.00505203207297528	C1S/C1R/CFI	3
GO:0001618	MF	GO:0001618	virus receptor activity	79/18737	0.0253164556962025	31.6236286919831	7.7205030623833	0.00177857325268405	0.00799462284639629	0.00265749235891289	CD86/ICAM1	2
GO:0140272	MF	GO:0140272	exogenous protein binding	80/18737	0.025	31.2283333333333	7.66913244917195	0.00182333503514301	0.00799462284639629	0.00265749235891289	CD86/ICAM1	2
GO:0004866	MF	GO:0004866	endopeptidase inhibitor activity	168/18737	0.0119047619047619	14.8706349206349	5.11169192770692	0.00777198286088717	0.0292442970509408	0.00972109597261191	C4B/C3	2
GO:0030414	MF	GO:0030414	peptidase inhibitor activity	176/18737	0.0113636363636364	14.194696969697	4.97809312993981	0.00850069387471402	0.0292442970509408	0.00972109597261191	C4B/C3	2
GO:0061135	MF	GO:0061135	endopeptidase regulator activity	189/18737	0.0105820105820106	13.2183421516755	4.77862101843832	0.00974809901698028	0.0292442970509408	0.00972109597261191	C4B/C3	2
GO:0061134	MF	GO:0061134	peptidase regulator activity	235/18737	0.00851063829787234	10.6309219858156	4.20533314049143	0.0147699017636146	0.0366036695880883	0.0121674247938244	C4B/C3	2
GO:0030246	MF	GO:0030246	carbohydrate binding	280/18737	0.00714285714285714	8.92238095238095	3.78061218182845	0.0205522073880655	0.0452077816742442	0.0150275174540424	C4B/HLA-DRA	2
GO:0042608	MF	GO:0042608	T cell receptor binding	11/18737	0.0909090909090909	113.557575757576	10.5695503460244	0.00877327327379163	0.0292442970509408	0.00972109597261191	HLA-DRA	1
GO:0004859	MF	GO:0004859	phospholipase inhibitor activity	12/18737	0.0833333333333333	104.094444444444	10.1116707612178	0.00956727097222643	0.0292442970509408	0.00972109597261191	ANXA1	1
GO:0055102	MF	GO:0055102	lipase inhibitor activity	16/18737	0.0625	78.0708333333333	8.72958247574215	0.0127373294548964	0.0345727513775758	0.011492327327726	ANXA1	1
GO:0061809	MF	GO:0061809	NAD+ nucleotidase, cyclic ADP-ribose generating	16/18737	0.0625	78.0708333333333	8.72958247574215	0.0127373294548964	0.0345727513775758	0.011492327327726	TLR4	1
GO:0098641	MF	GO:0098641	cadherin binding involved in cell-cell adhesion	18/18737	0.0555555555555556	69.3962962962963	8.21741959579365	0.014318805073418	0.0366036695880883	0.0121674247938244	ANXA1	1
GO:0001848	MF	GO:0001848	complement binding	26/18737	0.0384615384615385	48.0435897435897	6.7943290579269	0.0206210933952693	0.0452077816742442	0.0150275174540424	C4B	1
GO:0030247	MF	GO:0030247	polysaccharide binding	26/18737	0.0384615384615385	48.0435897435897	6.7943290579269	0.0206210933952693	0.0452077816742442	0.0150275174540424	HLA-DRA	1
