# Supplementary material for: Exploring Biomarkers and Mechanisms of Action of Adaptive Immune Response in Age-Related Macular Degeneration Based on Transcriptomics
Source: Biomedicines. 2026 May 15;14(5):1123. doi: 10.3390/biomedicines14051123 (PMC13204548; doi:10.3390/biomedicines14051123)
Supplement: Supplementary file 1 [file biomedicines-14-01123-s001.zip › Supplementary Table S6.xlsx]

## Sheet: 01.ppiEnrich_KEGG
	category	subcategory	ID	Description	BgRatio	RichFactor	FoldEnrichment	zScore	pvalue	p.adjust	qvalue	geneID	Count
hsa05150	Human Diseases	Infectious disease: bacterial	hsa05150	Staphylococcus aureus infection	102/9447	0.0882352941176471	64.1199095022624	23.7916472103596	9.6054711607456e-16	7.10804865895174e-14	3.33663735057479e-14	C4B/C3/C1S/HLA-DOA/C1R/HLA-DRA/CFI/HLA-DQA2/ICAM1	9
hsa05322	Human Diseases	Immune disease	hsa05322	Systemic lupus erythematosus	144/9447	0.0555555555555556	40.3717948717949	17.6726900268519	2.89385347082434e-12	1.07072578420501e-10	5.02616655458964e-11	C4B/C3/C1S/HLA-DOA/C1R/HLA-DRA/CD86/HLA-DQA2	8
hsa04145	Cellular Processes	Transport and catabolism	hsa04145	Phagosome	159/9447	0.0440251572327044	31.9927431059507	14.6300289696306	5.28550613231825e-10	9.77818634478876e-09	4.59004479911848e-09	C3/HLA-DOA/C1R/HLA-DRA/HLA-F/TLR4/HLA-DQA2	7
hsa05416	Human Diseases	Cardiovascular disease	hsa05416	Viral myocarditis	70/9447	0.0857142857142857	62.2879120879121	19.1046725862201	2.19137823787429e-10	5.40539965342325e-09	2.53738532806497e-09	HLA-DOA/HLA-DRA/HLA-F/CD86/HLA-DQA2/ICAM1	6
hsa05323	Human Diseases	Immune disease	hsa05323	Rheumatoid arthritis	95/9447	0.0631578947368421	45.8963562753036	16.3255702512868	1.42952299965922e-09	1.76307836624638e-08	8.27618578750077e-09	HLA-DOA/HLA-DRA/TLR4/CD86/HLA-DQA2/ICAM1	6
hsa04514	Environmental Information Processing	Signaling molecules and interaction	hsa04514	Cell adhesion molecules	160/9447	0.0375	27.2509615384615	12.4312612944031	3.34345368881446e-08	2.4741557297227e-07	1.16141022874608e-07	HLA-DOA/HLA-DRA/HLA-F/CD86/HLA-DQA2/ICAM1	6
hsa05164	Human Diseases	Infectious disease: viral	hsa05164	Influenza A	173/9447	0.0346820809248555	25.2032014228546	11.9264181415083	5.33636428657425e-08	3.03762274774227e-07	1.42591110491458e-07	HLA-DOA/HLA-DRA/TLR4/HLA-DQA2/ICAM1/SOCS3	6
hsa05168	Human Diseases	Infectious disease: viral	hsa05168	Herpes simplex virus 1 infection	183/9447	0.0327868852459016	23.8259773013871	11.5745299637305	7.46410189986792e-08	3.74432770988011e-07	1.75765027633064e-07	C3/HLA-DOA/HLA-DRA/HLA-F/HLA-DQA2/SOCS3	6
hsa05330	Human Diseases	Immune disease	hsa05330	Allograft rejection	39/9447	0.128205128205128	93.1656804733728	21.4092076211361	1.15490862520505e-09	1.70926476530347e-08	8.02357571195085e-09	HLA-DOA/HLA-DRA/HLA-F/CD86/HLA-DQA2	5
hsa04940	Human Diseases	Endocrine and metabolic disease	hsa04940	Type I diabetes mellitus	44/9447	0.113636363636364	82.5786713286713	20.133415610637	2.17071984659538e-09	2.25730601023373e-08	1.05961733055068e-08	HLA-DOA/HLA-DRA/HLA-F/CD86/HLA-DQA2	5
hsa05332	Human Diseases	Immune disease	hsa05332	Graft-versus-host disease	45/9447	0.111111111111111	80.7435897435897	19.9039662352151	2.4403308218743e-09	2.25730601023373e-08	1.05961733055068e-08	HLA-DOA/HLA-DRA/HLA-F/CD86/HLA-DQA2	5
hsa05320	Human Diseases	Immune disease	hsa05320	Autoimmune thyroid disease	54/9447	0.0925925925925926	67.2863247863248	18.132862569004	6.27661861403193e-09	5.1607753048707e-08	2.42255455278425e-08	HLA-DOA/HLA-DRA/HLA-F/CD86/HLA-DQA2	5
hsa05133	Human Diseases	Infectious disease: bacterial	hsa05133	Pertussis	78/9447	0.0641025641025641	46.5828402366864	15.005475945326	4.11918234660994e-08	2.70987045300366e-07	1.2720586763744e-07	C4B/C3/C1S/C1R/TLR4	5
hsa05140	Human Diseases	Infectious disease: parasitic	hsa05140	Leishmaniasis	79/9447	0.0632911392405063	45.9931840311587	14.9068040736237	4.3943845183843e-08	2.70987045300366e-07	1.2720586763744e-07	C3/HLA-DOA/HLA-DRA/TLR4/HLA-DQA2	5
hsa04610	Organismal Systems	Immune system	hsa04610	Complement and coagulation cascades	88/9447	0.0568181818181818	41.2893356643357	14.0949788836049	7.5898534659732e-08	3.74432770988011e-07	1.75765027633064e-07	C4B/C3/C1S/C1R/CFI	5
hsa05152	Human Diseases	Infectious disease: bacterial	hsa05152	Tuberculosis	182/9447	0.0274725274725275	19.9640743871513	9.58942006130422	2.85253652107145e-06	1.17270945866271e-05	5.50489504066421e-06	C3/HLA-DOA/HLA-DRA/TLR4/HLA-DQA2	5
hsa05169	Human Diseases	Infectious disease: viral	hsa05169	Epstein-Barr virus infection	205/9447	0.024390243902439	17.7242026266417	8.98642760524081	5.11933807392736e-06	1.89415508735312e-05	8.89148191787383e-06	HLA-DOA/HLA-DRA/HLA-F/HLA-DQA2/ICAM1	5
hsa05166	Human Diseases	Infectious disease: viral	hsa05166	Human T-cell leukemia virus 1 infection	224/9447	0.0223214285714286	16.2208104395604	8.55802188879184	7.89936833844655e-06	2.78358693830974e-05	1.30666243192349e-05	HLA-DOA/HLA-DRA/HLA-F/HLA-DQA2/ICAM1	5
hsa05171	Human Diseases	Infectious disease: viral	hsa05171	Coronavirus disease - COVID-19	238/9447	0.0210084033613445	15.2666451195863	8.27469150016113	1.0617671105565e-05	3.41612026874699e-05	1.60358419443315e-05	C4B/C3/C1S/C1R/TLR4	5
hsa04672	Organismal Systems	Immune system	hsa04672	Intestinal immune network for IgA production	50/9447	0.08	58.1353846153846	15.0363786883557	4.79351401237437e-07	2.21700023072315e-06	1.04069712110759e-06	HLA-DOA/HLA-DRA/CD86/HLA-DQA2	4
hsa05321	Human Diseases	Immune disease	hsa05321	Inflammatory bowel disease	66/9447	0.0606060606060606	44.041958041958	13.0252818732476	1.48187117663539e-06	6.45049806300113e-06	3.02797206371319e-06	HLA-DOA/HLA-DRA/TLR4/HLA-DQA2	4
hsa04612	Organismal Systems	Immune system	hsa04612	Antigen processing and presentation	82/9447	0.0487804878048781	35.4484052532833	11.6297363096668	3.55244718079863e-06	1.38358469146894e-05	6.49477877929943e-06	HLA-DOA/HLA-DRA/HLA-F/HLA-DQA2	4
hsa05145	Human Diseases	Infectious disease: parasitic	hsa05145	Toxoplasmosis	112/9447	0.0357142857142857	25.9532967032967	9.86114833236433	1.23277051561598e-05	3.80104242314927e-05	1.78427311470734e-05	HLA-DOA/HLA-DRA/TLR4/HLA-DQA2	4
hsa05167	Human Diseases	Infectious disease: viral	hsa05167	Kaposi sarcoma-associated herpesvirus infection	196/9447	0.0204081632653061	14.8304552590267	7.26303073708341	0.000110946106485893	0.000328400475198245	0.000154156695327768	C3/HLA-F/CD86/ICAM1	4
hsa05310	Human Diseases	Immune disease	hsa05310	Asthma	32/9447	0.09375	68.1274038461538	14.1192747377948	9.86835417212188e-06	3.31935549425918e-05	1.55816118507188e-05	HLA-DOA/HLA-DRA/HLA-DQA2	3
hsa04658	Organismal Systems	Immune system	hsa04658	Th1 and Th2 cell differentiation	93/9447	0.032258064516129	23.4416873449132	8.07320554530343	0.000245945094745224	0.000699997577351793	0.000328590612412648	HLA-DOA/HLA-DRA/HLA-DQA2	3
hsa04640	Organismal Systems	Immune system	hsa04640	Hematopoietic cell lineage	100/9447	0.03	21.8007692307692	7.76231004193154	0.000304764993527189	0.000835281834111554	0.000392095313309833	HLA-DOA/HLA-DRA/HLA-DQA2	3
hsa04659	Organismal Systems	Immune system	hsa04659	Th17 cell differentiation	109/9447	0.0275229357798165	20.0007057163021	7.4063419009518	0.000392846470643116	0.00103823710098538	0.000487365922226422	HLA-DOA/HLA-DRA/HLA-DQA2	3
hsa04936	Human Diseases	Endocrine and metabolic disease	hsa04936	Alcoholic liver disease	144/9447	0.0208333333333333	15.1394230769231	6.34671703463507	0.000886857753945796	0.00226301633765479	0.00106229785409115	C4B/C3/TLR4	3
hsa05144	Human Diseases	Infectious disease: parasitic	hsa05144	Malaria	50/9447	0.04	29.0676923076923	7.38660382331739	0.00206316549559547	0.00508914155580216	0.00238892846858423	TLR4/ICAM1	2
hsa05134	Human Diseases	Infectious disease: bacterial	hsa05134	Legionellosis	56/9447	0.0357142857142857	25.9532967032967	6.95206356871365	0.00258164571551092	0.00616263815960672	0.002892845793272	C3/TLR4	2
hsa05142	Human Diseases	Infectious disease: parasitic	hsa05142	Chagas disease	103/9447	0.0194174757281553	14.1105302464526	4.9661537966349	0.00849087495600721	0.0196351483357667	0.00921706820882361	C3/TLR4	2
hsa04064	Environmental Information Processing	Signal transduction	hsa04064	NF-kappa B signaling pathway	105/9447	0.019047619047619	13.8417582417582	4.91187061639722	0.00881179492367124	0.0197597825561113	0.00927557360386447	TLR4/ICAM1	2
hsa04620	Organismal Systems	Immune system	hsa04620	Toll-like receptor signaling pathway	109/9447	0.018348623853211	13.333803810868	4.80763027049972	0.00946990174711545	0.0206109626260748	0.00967513181593838	TLR4/CD86	2
hsa04668	Environmental Information Processing	Signal transduction	hsa04668	TNF signaling pathway	119/9447	0.0168067226890756	12.213316095669	4.56941904633807	0.011208781416557	0.0236985664235776	0.0111245048645528	ICAM1/SOCS3	2
