# Supplementary material for: Exploring Biomarkers and Mechanisms of Action of Adaptive Immune Response in Age-Related Macular Degeneration Based on Transcriptomics
Source: Biomedicines. 2026 May 15;14(5):1123. doi: 10.3390/biomedicines14051123 (PMC13204548; doi:10.3390/biomedicines14051123)
Supplement: Supplementary file 1 [file biomedicines-14-01123-s001.zip › Supplementary Table S7.xlsx]

## Sheet: 01.GSEA_C3_GSEA_KEGG_results
ID	Description	setSize	enrichmentScore	NES	pvalue	p.adjust	qvalue	rank	leading_edge	core_enrichment
KEGG_OXIDATIVE_PHOSPHORYLATION	KEGG_OXIDATIVE_PHOSPHORYLATION	119	-0.557032	-2.52382	1e-10	1.43076923076923e-09	8.42105263157895e-10	4628	tags=58%, list=23%, signal=45%	NDUFB10/COX7A2L/MT-ND2/ATP6V1G1/ATP5F1D/NDUFS1/NDUFA2/UQCRC2/NDUFB4/ATP5MC1/ATP6V1G2/COX17/NDUFA9/SDHA/UQCR10/NDUFV3/ATP6V1H/ATP5PF/NDUFA11/SDHB/NDUFS7/NDUFS4/ATP6V0A1/NDUFA6/UQCRFS1/ATP5PD/NDUFB7/COX5B/NDUFS5/COX7C/NDUFB9/ATP6V0D2/NDUFV1/NDUFB1/NDUFA1/UQCRB/NDUFB6/UQCRQ/COX10/NDUFS6/COX8A/UQCRC1/COX6B1/NDUFV2/UQCR11/NDUFA8/ATP6V1D/CYC1/COX7A1/NDUFB3/NDUFAB1/COX4I1/ATP5MC3/ATP6V1A/NDUFS8/NDUFA4/A…
KEGG_PARKINSONS_DISEASE	KEGG_PARKINSONS_DISEASE	116	-0.545907	-2.46139	1e-10	1.43076923076923e-09	8.42105263157895e-10	4782	tags=61%, list=24%, signal=47%	NDUFS3/UBE2L3/NDUFB10/TH/COX7A2L/MT-ND2/ATP5F1D/NDUFS1/NDUFA2/SNCA/UQCRC2/NDUFB4/ATP5MC1/NDUFA9/SDHA/UBE2J2/SLC25A6/UQCR10/NDUFV3/ATP5PF/UBB/SDHB/NDUFS7/NDUFS4/NDUFA6/UQCRFS1/UBA1/ATP5PD/NDUFB7/COX5B/NDUFS5/HTRA2/COX7C/NDUFB9/NDUFV1/NDUFB1/NDUFA1/UQCRB/NDUFB6/UQCRQ/UBE2G1/NDUFS6/COX8A/PRKN/SLC25A5/UCHL1/UQCRC1/COX6B1/NDUFV2/UQCR11/NDUFA8/CYC1/UBE2G2/PPID/COX7A1/NDUFB3/NDUFAB1/COX4I1/ATP5MC3/NDUFS…
KEGG_HUNTINGTONS_DISEASE	KEGG_HUNTINGTONS_DISEASE	169	-0.481216	-2.28059	1e-10	1.43076923076923e-09	8.42105263157895e-10	5384	tags=54%, list=27%, signal=40%	COX6B2/BAX/BDNF/SOD1/COX6C/REST/ATP5F1B/POLR2I/POLR2J2/EP300/DNAI1/IFT57/PPARG/NDUFS3/NDUFB10/COX7A2L/POLR2J/ATP5F1D/NDUFS1/NDUFA2/CASP8/UQCRC2/CLTA/NDUFB4/ATP5MC1/PPARGC1A/NDUFA9/SDHA/SLC25A6/UQCR10/GRIN1/NDUFV3/ATP5PF/TBPL1/SDHB/POLR2D/HTT/NDUFS7/NDUFS4/NDUFA6/DCTN1/CLTB/UQCRFS1/ATP5PD/NDUFB7/COX5B/NDUFS5/CREB3L1/COX7C/NDUFB9/NDUFV1/NDUFB1/NDUFA1/AP2S1/UQCRB/AP2B1/NDUFB6/DNAH2/UQCRQ/AP2A1/NDUFS…
KEGG_CITRATE_CYCLE_TCA_CYCLE	KEGG_CITRATE_CYCLE_TCA_CYCLE	30	-0.596929	-2.02833	0.000184008028347188	0.00114084977575257	0.000671467892916054	4274	tags=57%, list=22%, signal=44%	CS/PDHA2/OGDHL/SUCLA2/SDHA/IDH3G/DLAT/SUCLG1/PC/SDHB/DLST/OGDH/PDHA1/IDH3B/MDH2/MDH1/IDH3A
KEGG_ALZHEIMERS_DISEASE	KEGG_ALZHEIMERS_DISEASE	155	-0.431762	-2.01001	1.02613052958032e-07	9.08858469056852e-07	5.34925188352646e-07	4184	tags=45%, list=21%, signal=35%	PSENEN/ATP5F1D/NDUFS1/NDUFA2/CASP8/SNCA/UQCRC2/NDUFB4/ATP5MC1/NDUFA9/SDHA/GRIN2A/UQCR10/GRIN1/MAPK3/NDUFV3/ATP5PF/SDHB/NDUFS7/NDUFS4/NDUFA6/CDK5/CALML3/UQCRFS1/ATP5PD/NDUFB7/COX5B/NDUFS5/PPP3CB/COX7C/NDUFB9/NDUFV1/NDUFB1/NDUFA1/IDE/UQCRB/NDUFB6/ATP2A1/UQCRQ/NDUFS6/COX8A/UQCRC1/ATP2A2/COX6B1/NDUFV2/UQCR11/NDUFA8/PPP3R1/CYC1/PPP3CC/COX7A1/PLCB1/NDUFB3/NDUFAB1/COX4I1/ATP5MC3/NDUFS8/NDUFA4/ATP5PO/COX…
KEGG_CARDIAC_MUSCLE_CONTRACTION	KEGG_CARDIAC_MUSCLE_CONTRACTION	72	-0.435863	-1.79581	0.000568931019312121	0.00286003161059607	0.00168332364177697	5447	tags=54%, list=28%, signal=39%	ATP1A3/COX6B2/MYH6/TNNT2/MYL2/CACNA2D2/COX6C/COX7A2L/CACNG7/SLC9A1/UQCRC2/CACNG3/CACNB3/CACNG2/UQCR10/UQCRFS1/COX5B/COX7C/UQCRB/RYR2/UQCRQ/COX8A/UQCRC1/ATP2A2/COX6B1/ATP1B1/UQCR11/CYC1/CACNA2D3/COX7A1/COX4I1/CACNB2/CACNB1/COX6A1/CACNA1F/COX7A2/COX7B/COX5A/UQCRH
KEGG_GLYCOSAMINOGLYCAN_BIOSYNTHESIS_HEPARAN_SULFATE	KEGG_GLYCOSAMINOGLYCAN_BIOSYNTHESIS_HEPARAN_SULFATE	26	-0.50591	-1.67203	0.00993979425648532	0.033614576940114	0.0197844708645832	4488	tags=38%, list=23%, signal=30%	HS6ST2/B3GAT3/HS3ST5/NDST1/B3GAT2/HS3ST3B1/XYLT1/EXTL3/EXTL1/HS6ST1
KEGG_OLFACTORY_TRANSDUCTION	KEGG_OLFACTORY_TRANSDUCTION	145	-0.331655	-1.54041	0.0027322293795639	0.0112932147688641	0.00664682702864669	5987	tags=37%, list=30%, signal=26%	OR51G1/OR2F1/OR2M2/CLCA4/OR11G2/OR5I1/OR2T5/OR51A7/PDC/OR4A15/OR8J1/OR7D2/OR4C3/OR10C1/OR6K2/OR5L2/OR2W3/OR10J5/OR8D1/OR3A1/OR4D5/OR3A3/ARRB2/OR2H2/OR1N2/PDE1C/OR12D3/CNGA3/OR5A1/ADCY3/OR1E1/CALML3/OR51B5/OR5AP2/OR12D2/OR7C2/OR10H4/GUCA1C/OR1L3/CAMK2D/OR2H1/OR10H3/OR4X2/PRKACA/OR1A1/GNAL/GUCA1A/PRKACB/GUCA1B/CALM3/CAMK2G/CNGB1/GUCY2D
KEGG_OOCYTE_MEIOSIS	KEGG_OOCYTE_MEIOSIS	108	-0.319452	-1.41952	0.0137633465069847	0.0427409666217419	0.0251559735634474	3806	tags=28%, list=19%, signal=23%	CDC23/YWHAZ/CDC27/CPEB1/PPP2R1A/MAPK3/ADCY3/ANAPC10/CALML3/ANAPC2/PPP2R5B/PPP3CB/YWHAG/PPP2R5D/BUB1/CAMK2D/CUL1/AR/ADCY1/PRKACA/PPP1CC/PPP2R5E/PPP3R1/PPP3CC/PRKACB/CALM3/CAMK2G/YWHAE/CCNE1/PKMYT1
KEGG_PURINE_METABOLISM	KEGG_PURINE_METABOLISM	154	-0.294371	-1.37324	0.0154276119567526	0.0462828358702577	0.0272406051528399	5872	tags=39%, list=30%, signal=28%	POLR3D/POLR3A/POLR3B/RRM1/POLR2H/AMPD2/NME3/NUDT9/AK5/POLR2I/POLR2J2/POLR3K/ADCY9/POLE3/PDE3B/ENTPD2/DGUOK/NUDT2/NME2/PKLR/POLR2J/PDE6D/POLE4/NT5C3A/GMPS/PAICS/DCK/PDE1C/ENTPD8/GUCY1B1/ENPP3/ENTPD6/ADCY3/POLR2D/ADPRM/PDE3A/IMPDH1/POLR1D/NT5E/POLR1H/ENPP1/PDE4A/GUCY1A2/NT5M/GUCY2F/GUK1/ADCY1/PRIM1/PDE6B/PDE6C/ADK/ENTPD4/PDE6H/PDE4C/AK2/PDE6A/GUCY2D/PDE6G/NME1/PKM
KEGG_RENAL_CELL_CARCINOMA	KEGG_RENAL_CELL_CARCINOMA	70	0.418942486719751	1.69882	0.00166767188287994	0.00704970386853792	0.00414923147893573	3863	tags=39%, list=20%, signal=31%	MET/PTPN11/TGFB2/ARNT2/HGF/RAP1A/VEGFC/SLC2A1/PAK2/GAB1/PIK3R1/GRB2/SOS2/MAP2K1/EGLN1/HIF1A/JUN/AKT2/RAP1B/TGFB3/CDC42/VEGFA/PGF/TGFB1/PAK5/VEGFD/PAK1
KEGG_T_CELL_RECEPTOR_SIGNALING_PATHWAY	KEGG_T_CELL_RECEPTOR_SIGNALING_PATHWAY	107	0.337993762145958	1.45190308508594	0.0157554568635238	0.0465161107399273	0.0273779033217456	3863	tags=36%, list=20%, signal=29%	NFATC1/RASGRP1/PTPRC/VAV1/NFKB1/LCP2/DLG1/NFKBIA/PAK2/PIK3R1/FOS/VAV2/IKBKB/RHOA/NFAT5/GRB2/PRKCQ/SOS2/MAP2K1/CDK4/FYN/PTPN6/NCK1/JUN/CTLA4/VAV3/AKT2/CD4/CDC42/NFATC4/CD8B/RELA/MAP3K14/LAT/PAK5/MAPK14/MALT1/PAK1
KEGG_PROSTATE_CANCER	KEGG_PROSTATE_CANCER	89	0.353680438600525	1.48030359997101	0.013540126762687	0.0427409666217419	0.0251559735634474	1966	tags=22%, list=10%, signal=20%	PDGFC/BCL2/FGFR2/CCND1/PDGFRB/ERBB2/CREB5/FGFR1/NFKB1/NFKBIA/RB1/PIK3R1/PDGFRA/CTNNB1/TCF7L1/IKBKB/EGF/GRB2/SOS2/MAP2K1
KEGG_HYPERTROPHIC_CARDIOMYOPATHY_HCM	KEGG_HYPERTROPHIC_CARDIOMYOPATHY_HCM	83	0.362696007422939	1.50311923597841	0.0126625203692477	0.0413198033101767	0.0243195220388137	1853	tags=22%, list=9%, signal=20%	ITGB4/ITGB8/TGFB2/ITGAV/TPM3/ITGA6/ITGB1/LMNA/CACNG6/ITGA2/ACTB/ITGB7/ITGA7/ACTG1/LAMA2/ACTC1/MYH7/SGCA
KEGG_GLIOMA	KEGG_GLIOMA	65	0.384589513557122	1.52822420299005	0.0163545236644182	0.0469777209991785	0.0276495924386789	2992	tags=31%, list=15%, signal=26%	PLCG2/CCND1/PDGFRB/CDK6/PRKCB/RB1/SHC1/PIK3R1/PDGFRA/SHC4/EGF/GRB2/SOS2/MAP2K1/CDK4/SHC2/IGF1R/PRKCA/CALM1/AKT2
KEGG_JAK_STAT_SIGNALING_PATHWAY	KEGG_JAK_STAT_SIGNALING_PATHWAY	150	0.337703662598895	1.54537061274633	0.00408288741673678	0.0151883411902608	0.00893937455453949	3229	tags=27%, list=16%, signal=22%	CCND2/IL13RA1/IL15/IL10RA/PTPN11/CCND1/SOCS3/EPOR/IRF9/IL20RA/IL22RA1/SPRY2/LIF/SOCS1/STAT3/IL6ST/PIK3R1/IL21R/STAT1/SPRY1/STAT5A/GHR/IL6R/MPL/GRB2/SOS2/PTPN6/IL4R/IFNW1/CSF2RA/IL10RB/SPRED1/IFNGR2/CLCF1/IL6/JAK3/AKT2/IFNE/IL11RA/TYK2
KEGG_NOTCH_SIGNALING_PATHWAY	KEGG_NOTCH_SIGNALING_PATHWAY	46	0.421044531407323	1.56144063925889	0.0164169455104656	0.0469777209991785	0.0276495924386789	4583	tags=46%, list=23%, signal=35%	NOTCH2/LFNG/HES1/HES5/MFNG/NOTCH1/KAT2B/NCSTN/MAML1/NUMB/DLL1/CTBP2/HDAC1/CTBP1/NOTCH3/DVL1/DTX3/CREBBP/DTX4/NCOR2/DTX3L
KEGG_NON_SMALL_CELL_LUNG_CANCER	KEGG_NON_SMALL_CELL_LUNG_CANCER	54	0.406109579666451	1.56985745797798	0.0145993633943825	0.0445160916615599	0.0262007557034648	2992	tags=31%, list=15%, signal=27%	PLCG2/CCND1/CDK6/ERBB2/PRKCB/RB1/PIK3R1/RXRA/EGF/GRB2/SOS2/MAP2K1/CDK4/RASSF5/PRKCA/RARB/AKT2
KEGG_BLADDER_CANCER	KEGG_BLADDER_CANCER	42	0.436276822997408	1.57960143289843	0.0118026142931153	0.0392015403307044	0.0230727798211276	4803	tags=48%, list=24%, signal=36%	FGFR3/CCND1/TYMP/ERBB2/VEGFC/RB1/EGF/MAP2K1/CDK4/MMP2/VEGFA/PGF/E2F2/VEGFD/DAPK3/MMP1/CDKN1A/CDKN2A/CXCL8/DAPK2
KEGG_PPAR_SIGNALING_PATHWAY	KEGG_PPAR_SIGNALING_PATHWAY	68	0.398475806716758	1.60367760784095	0.00400288727856965	0.0151883411902608	0.00893937455453949	3847	tags=38%, list=20%, signal=31%	ACOX2/PLTP/FABP5/DBI/FABP7/SCP2/SLC27A6/SORBS1/ANGPTL4/OLR1/RXRA/SCD5/SCD/LPL/ACAA1/SLC27A1/FABP2/GK/NR1H3/SLC27A2/ME1/CYP7A1/FADS2/ACSL3/CPT1C/ACADL
KEGG_PRIMARY_BILE_ACID_BIOSYNTHESIS	KEGG_PRIMARY_BILE_ACID_BIOSYNTHESIS	16	0.569213817810868	1.60933555960523	0.0137874085876587	0.0427409666217419	0.0251559735634474	3351	tags=44%, list=17%, signal=36%	ACOX2/CH25H/SCP2/HSD17B4/AMACR/CYP39A1/CYP7A1
KEGG_PANCREATIC_CANCER	KEGG_PANCREATIC_CANCER	70	0.397475914553111	1.61176883773437	0.00490869217292041	0.0179022891012391	0.0105367179769602	3991	tags=41%, list=20%, signal=33%	CCND1/CDK6/RAC2/TGFB2/ERBB2/TGFBR2/VEGFC/SMAD3/NFKB1/RB1/STAT3/PIK3R1/RALBP1/STAT1/IKBKB/EGF/MAP2K1/CDK4/AKT2/TGFB3/CDC42/VEGFA/RELA/PGF/TGFB1/E2F2/RAD51/VEGFD/PLD1
KEGG_CHEMOKINE_SIGNALING_PATHWAY	KEGG_CHEMOKINE_SIGNALING_PATHWAY	185	0.345985494133029	1.61759158002253	0.000435381714161954	0.00227866342297067	0.00134114881714177	2200	tags=24%, list=11%, signal=21%	PREX1/GNB4/GNG5/CCR5/CXCR4/LYN/RAC2/CX3CR1/PRKCB/RAP1A/NCF1/CXCL12/CXCL10/GNG10/VAV1/CCR1/NFKB1/HCK/NFKBIA/GNAI2/SHC1/STAT3/PIK3R1/CCL2/FGR/CXCL9/CXCL2/GNAI3/CCL8/STAT1/CXCL11/VAV2/IKBKB/SHC4/ROCK1/RHOA/GRB2/SOS2/MAP2K1/SHC2/GNG11/CCL18/CCL4/CCL3
KEGG_PRION_DISEASES	KEGG_PRION_DISEASES	35	0.4756782299577	1.65952354008104	0.00827873107315304	0.0285156292519716	0.0167833924290042	2672	tags=34%, list=14%, signal=30%	C1QB/C1QA/LAMC1/C1QC/C7/NOTCH1/NCAM2/IL1B/MAP2K1/FYN/C5/IL6
KEGG_CHRONIC_MYELOID_LEUKEMIA	KEGG_CHRONIC_MYELOID_LEUKEMIA	73	0.405845386464978	1.66678774657189	0.0036289345571456	0.0146735179919366	0.00863636599412226	3308	tags=38%, list=17%, signal=32%	PTPN11/CCND1/CDK6/TGFB2/TGFBR2/RUNX1/SMAD3/NFKB1/NFKBIA/RB1/SHC1/PIK3R1/IKBKB/SHC4/STAT5A/GRB2/SOS2/MAP2K1/CDK4/SHC2/ABL1/CTBP2/AKT2/TGFB3/HDAC1/CDKN1B/CTBP1/RELA
KEGG_MELANOMA	KEGG_MELANOMA	71	0.414820988739254	1.69416230014948	0.00380274291464116	0.0147356287942345	0.0086729224369009	2273	tags=24%, list=12%, signal=21%	PDGFC/MET/FGF2/CCND1/PDGFRB/CDK6/HGF/FGFR1/FGF1/RB1/PIK3R1/FGF13/PDGFRA/EGF/MAP2K1/CDK4/IGF1R
KEGG_HISTIDINE_METABOLISM	KEGG_HISTIDINE_METABOLISM	28	0.52007761230011	1.70154946542295	0.00692070478350855	0.0242877564100489	0.0142950009430961	2636	tags=39%, list=13%, signal=34%	MAOB/HNMT/ALDH9A1/ALDH7A1/ALDH2/ALDH1A3/ALDH3A2/CNDP1/ALDH3B1/LCMT2/HEMK1
KEGG_VALINE_LEUCINE_AND_ISOLEUCINE_DEGRADATION	KEGG_VALINE_LEUCINE_AND_ISOLEUCINE_DEGRADATION	44	0.463396316431969	1.70597195048859	0.00373198440491547	0.0147356287942345	0.0086729224369009	2235	tags=30%, list=11%, signal=26%	ALDH6A1/ALDH9A1/ALDH7A1/HADH/IL4I1/AOX1/ALDH2/ABAT/ACAA2/ACADS/ACAA1/ALDH3A2/BCAT1
KEGG_CYTOSOLIC_DNA_SENSING_PATHWAY	KEGG_CYTOSOLIC_DNA_SENSING_PATHWAY	49	0.454698587212985	1.71212626889282	0.00612585086639014	0.0219116973297801	0.0128965281397687	3751	tags=37%, list=19%, signal=30%	IL33/CASP1/PYCARD/CXCL10/TREX1/NFKB1/STING1/NFKBIA/IL1B/POLR3GL/IKBKB/CCL4/IL6/POLR3H/ADAR/RELA/RIPK3/IRF7
KEGG_SMALL_CELL_LUNG_CANCER	KEGG_SMALL_CELL_LUNG_CANCER	84	0.422060151246949	1.74532843997643	0.00072137127914464	0.0033671307310949	0.00198178605565291	1765	tags=29%, list=9%, signal=26%	BCL2/LAMB2/LAMB1/CCND1/BIRC3/CDK6/ITGAV/FN1/LAMC1/ITGA6/ITGB1/NFKB1/ITGA2/NFKBIA/COL4A2/RB1/TRAF4/PIK3R1/LAMA1/LAMA2/RXRA/LAMA5/IKBKB/COL4A6
KEGG_AXON_GUIDANCE	KEGG_AXON_GUIDANCE	128	0.393348089300073	1.75431653418632	0.000285690381600821	0.00161025487811372	0.000947744806586455	3261	tags=34%, list=17%, signal=29%	NFATC1/MET/NRP1/SEMA3B/CXCR4/SLIT3/NGEF/RAC2/EFNA1/ROBO3/PLXNB1/CXCL12/PLXNB2/ITGB1/EFNA4/PAK2/GNAI2/EPHA2/ROBO1/SEMA3D/EFNB1/GNAI3/SEMA5B/UNC5B/EPHB2/SRGAP2/ROCK1/SEMA3C/RHOA/NFAT5/FYN/LIMK2/ABL1/EPHB6/ABLIM1/SEMA3E/NCK1/NTN4/DPYSL2/RASA1/FES/CDC42/NFATC4/NTN1
KEGG_LYSOSOME	KEGG_LYSOSOME	121	0.409323711368863	1.80174903851731	7.3819686538955e-05	0.000473464196422263	0.000278665967333986	3624	tags=40%, list=18%, signal=33%	LAPTM5/CD68/LIPA/MAN2B1/NPC2/LAPTM4A/SUMF1/HEXB/CLN5/GAA/CTSH/GUSB/GNPTAB/AP3B1/AGA/CD63/CTSS/MANBA/CTSB/PPT1/SLC11A1/CTSC/CTSL/CTSK/GBA1/SGSH/FUCA1/CTSZ/DNASE2/CD164/CLN3/HGSNAT/NAGLU/TCIRG1/CTSA/IDUA/NAPSA/CTNS/CTSF/GALC/HYAL1/SMPD1/AP1M2/GNS/ACP5/CTSO/LAMP3/GLA
KEGG_NOD_LIKE_RECEPTOR_SIGNALING_PATHWAY	KEGG_NOD_LIKE_RECEPTOR_SIGNALING_PATHWAY	62	0.460212432435202	1.81190595261226	0.000724114135719334	0.0033671307310949	0.00198178605565291	2081	tags=31%, list=11%, signal=27%	TRIP6/ERBIN/NLRP1/CASP1/CARD6/PYCARD/BIRC3/TAB2/NFKB1/CASP5/NFKBIA/NLRP3/CCL2/CXCL2/IL1B/CCL8/IKBKB/NOD1/NLRC4
KEGG_GLUTATHIONE_METABOLISM	KEGG_GLUTATHIONE_METABOLISM	50	0.478775878856709	1.81340039989988	0.00160007744144157	0.00692126521181702	0.00407363657062236	2978	tags=32%, list=15%, signal=27%	MGST1/GPX3/GPX1/LAP3/GPX7/GSTM5/GCLC/GSTT2/GSTK1/GCLM/GGT5/GSTA2/OPLAH/GGCT/IDH2/TXNDC12
KEGG_TRYPTOPHAN_METABOLISM	KEGG_TRYPTOPHAN_METABOLISM	39	0.523101655193276	1.85819476564469	0.000875114682510304	0.00387550787968849	0.00228100067621733	1976	tags=36%, list=10%, signal=32%	MAOB/ALDH9A1/ALDH7A1/HADH/IL4I1/AOX1/ALDH2/IDO1/CYP1B1/CAT/TPH1/KYNU/WARS1/ALDH3A2
KEGG_BASAL_CELL_CARCINOMA	KEGG_BASAL_CELL_CARCINOMA	55	0.482005561865636	1.86140133689648	0.000750243917519139	0.00340354557703805	0.00200321867578923	3587	tags=40%, list=18%, signal=33%	FZD7/FZD8/SMO/FZD5/WNT2B/FZD4/FZD2/PTCH1/CTNNB1/TCF7L1/WNT5A/GLI3/FZD1/WNT7A/APC2/WNT5B/WNT16/WNT3A/WNT1/WNT10A/BMP4/WNT11
KEGG_B_CELL_RECEPTOR_SIGNALING_PATHWAY	KEGG_B_CELL_RECEPTOR_SIGNALING_PATHWAY	74	0.46086767676633	1.89214091563678	0.000420826364537895	0.00227866342297067	0.00134114881714177	3308	tags=39%, list=17%, signal=33%	NFATC1/CD81/PLCG2/LYN/RAC2/SYK/INPP5D/PRKCB/VAV1/NFKB1/NFKBIA/IFITM1/PIK3R1/FOS/LILRB3/VAV2/IKBKB/NFAT5/FCGR2B/GRB2/SOS2/MAP2K1/PTPN6/JUN/VAV3/AKT2/PIK3AP1/NFATC4/RELA
KEGG_PATHOGENIC_ESCHERICHIA_COLI_INFECTION	KEGG_PATHOGENIC_ESCHERICHIA_COLI_INFECTION	53	0.491733555531656	1.89587804316246	0.000642640950805868	0.00314555833815504	0.00185137559234932	2670	tags=38%, list=14%, signal=33%	HCLS1/TUBB2B/TLR4/CD14/EZR/ITGB1/LY96/ARPC1B/ARPC3/ACTB/ACTG1/CTNNB1/ROCK1/KRT18/RHOA/NCL/FYN/ABL1/PRKCA/NCK1
KEGG_TGF_BETA_SIGNALING_PATHWAY	KEGG_TGF_BETA_SIGNALING_PATHWAY	84	0.464447005418604	1.92060910044237	4.52648478300268e-05	0.000300687917728035	0.000176975344899353	3625	tags=39%, list=18%, signal=32%	ID4/BMP7/FST/TGFB2/BMPR1B/LEFTY2/DCN/INHBA/TGFBR2/INHBB/SMAD3/ID1/ID3/ROCK1/ACVR1C/RHOA/ID2/ZFYVE16/ACVR1/SP1/SMAD6/E2F5/LTBP1/SKP1/RBL2/TGFB3/SMAD7/RPS6KB1/THBS3/THBS2/BMP4/BMP5/TGFB1
KEGG_ARRHYTHMOGENIC_RIGHT_VENTRICULAR_CARDIOMYOPATHY_ARVC	KEGG_ARRHYTHMOGENIC_RIGHT_VENTRICULAR_CARDIOMYOPATHY_ARVC	74	0.468386533812671	1.9230103772489	0.000240773343997666	0.00139949506198644	0.000823698282097279	1853	tags=28%, list=9%, signal=26%	GJA1/ITGB4/ITGB8/ITGAV/CTNNA2/ITGA6/CTNNA1/ITGB1/LMNA/CACNG6/ACTN4/ITGA2/ACTB/ITGB7/ITGA7/ACTG1/LAMA2/CTNNB1/TCF7L1/PKP2/SGCA
KEGG_ARACHIDONIC_ACID_METABOLISM	KEGG_ARACHIDONIC_ACID_METABOLISM	53	0.500803530066744	1.93084731743646	0.000441031630252388	0.00227866342297067	0.00134114881714177	3542	tags=36%, list=18%, signal=29%	PTGS1/ALOX5/PTGDS/CYP2J2/GPX3/GPX1/AKR1C3/GPX7/TBXAS1/LTA4H/EPHX2/GGT5/CBR1/LTC4S/JMJD7-PLA2G4B/PTGS2/PTGIS/PLA2G12A/PLA2G2A
KEGG_TOLL_LIKE_RECEPTOR_SIGNALING_PATHWAY	KEGG_TOLL_LIKE_RECEPTOR_SIGNALING_PATHWAY	97	0.457628329628887	1.95355762761423	2.16429514572335e-05	0.000149095887816498	8.77530975264049e-05	2200	tags=27%, list=11%, signal=24%	SPP1/TLR2/TLR4/TLR1/CD14/TLR7/TLR3/MYD88/TAB2/CXCL10/LY96/NFKB1/NFKBIA/PIK3R1/CXCL9/FOS/TLR6/IL1B/STAT1/CXCL11/CTSK/IKBKB/CD40/MAP2K1/CCL4/CCL3
KEGG_FC_GAMMA_R_MEDIATED_PHAGOCYTOSIS	KEGG_FC_GAMMA_R_MEDIATED_PHAGOCYTOSIS	92	0.466867195752354	1.96556487935255	1.45249258092835e-05	0.000103909084635644	6.1157582354878e-05	2087	tags=29%, list=11%, signal=26%	FCGR3A/PLPP3/PLCG2/GSN/LYN/RAC2/SYK/INPP5D/PTPRC/MYO10/SPHK1/PRKCB/ASAP3/NCF1/VAV1/ARPC1B/ARPC3/FCGR2A/HCK/PIK3R1/PLPP1/VAV2/PIKFYVE/SCIN/FCGR2B/MAP2K1/LIMK2
KEGG_PATHWAYS_IN_CANCER	KEGG_PATHWAYS_IN_CANCER	325	0.400558507780289	1.99065156263987	4.65147237624685e-10	5.08925801165832e-09	2.99537540018373e-09	3888	tags=37%, list=20%, signal=30%	CSF1R/FZD7/BCL2/MET/FGF2/FGFR3/PLCG2/LAMB2/FGFR2/LAMB1/CCND1/PDGFRB/BIRC3/CDK6/RAC2/FZD8/PAX8/SMO/TGFB2/ITGAV/FN1/FAS/ARNT2/ERBB2/LAMC1/HGF/TPM3/FZD5/CTNNA2/PRKCB/ITGA6/WNT2B/FGFR1/TGFBR2/CTNNA1/ITGB1/VEGFC/RUNX1/SMAD3/NFKB1/SLC2A1/ITGA2/FGF1/NFKBIA/COL4A2/RB1/STAT3/PML/TRAF4/PIK3R1/FZD4/FGF13/LAMA1/RALBP1/FOS/LAMA2/FZD2/RXRA/PDGFRA/PTCH1/STAT1/LAMA5/CTNNB1/TCF7L1/IKBKB/EGF/STAT5A/COL4A6/RHOA/GRB…
KEGG_OTHER_GLYCAN_DEGRADATION	KEGG_OTHER_GLYCAN_DEGRADATION	16	0.707150784656362	1.99932409955719	0.000235751620538032	0.00139949506198644	0.000823698282097279	2758	tags=50%, list=14%, signal=43%	MAN2B1/HEXB/FUCA2/AGA/MANBA/GBA1/FUCA1/MAN2B2
KEGG_SYSTEMIC_LUPUS_ERYTHEMATOSUS	KEGG_SYSTEMIC_LUPUS_ERYTHEMATOSUS	123	0.460762802965442	2.03664223463408	1.05024160028503e-06	8.28673131362382e-06	4.87730648905986e-06	1018	tags=19%, list=5%, signal=18%	C3/C1R/C1S/C4B/FCGR3A/HLA-DOA/HLA-DRB4/HLA-DMB/C1QB/HLA-DRA/C2/HLA-DRB1/C1QA/HLA-DRB5/FCGR3B/HLA-DQA2/HLA-DPA1/HLA-DRB3/C1QC/C7/HLA-DPB1/FCGR2A/ACTN4
KEGG_ADHERENS_JUNCTION	KEGG_ADHERENS_JUNCTION	73	0.532721897160527	2.18786355624699	1.06925565337082e-06	8.28673131362382e-06	4.87730648905986e-06	2273	tags=36%, list=12%, signal=32%	MET/RAC2/NECTIN2/ERBB2/IQGAP1/CTNNA2/FGFR1/TGFBR2/CTNNA1/SMAD3/SORBS1/ACTN4/TJP1/CTNND1/ACTB/PTPRJ/YES1/ACTG1/CTNNB1/TCF7L1/RHOA/FYN/PTPRF/AFDN/PTPN6/IGF1R
KEGG_ECM_RECEPTOR_INTERACTION	KEGG_ECM_RECEPTOR_INTERACTION	83	0.531922390822991	2.2044432839905	1.86463570556801e-07	1.57646473288932e-06	9.27857001813747e-07	1765	tags=30%, list=9%, signal=28%	SPP1/TNC/ITGB4/ITGB8/LAMB2/LAMB1/CD44/ITGAV/FN1/LAMC1/ITGA6/TNXB/COL5A1/ITGB1/COL1A2/ITGA2/COL4A2/COL5A2/ITGB7/ITGA7/LAMA1/LAMA2/COL2A1/LAMA5/COL4A6
KEGG_REGULATION_OF_ACTIN_CYTOSKELETON	KEGG_REGULATION_OF_ACTIN_CYTOSKELETON	210	0.474105355776677	2.23491656504842	1e-10	1.43076923076923e-09	8.42105263157895e-10	1966	tags=27%, list=10%, signal=24%	PDGFC/ITGB2/FGF2/FGFR3/MSN/MYL9/DOCK1/ITGB4/CD14/GSN/ITGB8/FGFR2/CYFIP1/MYH9/PDGFRB/RAC2/ITGAV/FN1/EZR/IQGAP1/RRAS2/ITGA6/ITGAX/FGFR1/GNA12/ITGB1/RDX/VAV1/TMSB4XP8/ARPC1B/ARPC3/TMSB4X/ACTN4/ITGA2/RRAS/FGF1/PAK2/ACTB/ITGAM/PIK3R1/FGF13/ITGB7/ITGA7/ACTG1/PDGFRA/GNA13/PFN2/VAV2/EGF/ENAH/ROCK1/PIKFYVE/SCIN/RHOA/SOS2/MAP2K1
KEGG_ASTHMA	KEGG_ASTHMA	30	0.690577795493012	2.30351793257701	2.41098753195267e-06	1.79377472377279e-05	1.05575875083401e-05	1932	tags=47%, list=10%, signal=42%	HLA-DOA/HLA-DRB4/HLA-DMB/HLA-DRA/HLA-DRB1/HLA-DRB5/HLA-DQA2/HLA-DPA1/HLA-DRB3/HLA-DPB1/FCER1G/HLA-DMA/FCER1A/CD40
KEGG_HEMATOPOIETIC_CELL_LINEAGE	KEGG_HEMATOPOIETIC_CELL_LINEAGE	85	0.55567021827324	2.3062487663971	1.74420500797697e-08	1.69684866058386e-07	9.98711152805439e-08	3191	tags=36%, list=16%, signal=31%	CSF1R/HLA-DRB4/HLA-DRA/HLA-DRB1/CD14/HLA-DRB5/CD9/CD44/HLA-DRB3/ITGA6/CD33/IL1R1/EPOR/ITGA2/CD1D/ITGAM/CD59/IL1B/IL6R/IL1R2/IL4R/CD2/CSF2RA/CD38/IL6/CD37/KIT/CD34/CD4/CD8B/IL11RA
KEGG_LEUKOCYTE_TRANSENDOTHELIAL_MIGRATION	KEGG_LEUKOCYTE_TRANSENDOTHELIAL_MIGRATION	113	0.536545077964622	2.33053641739965	9.44230563283107e-10	9.75704915392544e-09	5.74268880593234e-09	3197	tags=41%, list=16%, signal=34%	CYBB/ITGB2/MSN/MYL9/PLCG2/PTPN11/NCF2/CXCR4/CYBA/ICAM1/RAC2/EZR/CD99/CTNNA2/PRKCB/RAP1A/NCF1/CXCL12/CTNNA1/CLDN10/ITGB1/VAV1/VCAM1/ACTN4/CTNND1/ACTB/ITGAM/GNAI2/F11R/PIK3R1/ACTG1/GNAI3/CTNNB1/VAV2/ROCK1/RHOA/MMP2/AFDN/RASSF5/CLDN23/PRKCA/VAV3/RAP1B/SIPA1/CDC42/CLDN8
KEGG_CELL_ADHESION_MOLECULES_CAMS	KEGG_CELL_ADHESION_MOLECULES_CAMS	131	0.52804042993113	2.35577669113729	1.48460464069697e-10	1.84090975446424e-09	1.08350093075428e-09	3197	tags=37%, list=16%, signal=31%	HLA-DOA/HLA-DRB4/HLA-DMB/ITGB2/HLA-C/HLA-F/HLA-B/HLA-DRA/HLA-DRB1/HLA-E/ITGB8/HLA-G/HLA-DRB5/ICAM1/ITGAV/NECTIN2/PTPRC/HLA-DQA2/HLA-DPA1/HLA-A/CD58/CD99/HLA-DRB3/ITGA6/CLDN10/ITGB1/SELPLG/HLA-DPB1/VCAM1/NRCAM/ITGAM/F11R/ITGB7/NCAM2/HLA-DMA/CD40/PTPRF/CD2/GLG1/MPZL1/CLDN23/MPZ/CTLA4/CD34/CD4/HLA-DQB1/CD8B/CLDN8
KEGG_CYTOKINE_CYTOKINE_RECEPTOR_INTERACTION	KEGG_CYTOKINE_CYTOKINE_RECEPTOR_INTERACTION	256	0.490421269778599	2.37897277562239	1e-10	1.43076923076923e-09	8.42105263157895e-10	2559	tags=29%, list=13%, signal=25%	CSF1R/PDGFC/MET/TNFRSF11B/BMP7/IL13RA1/IL15/NGFR/IL10RA/CCR5/CXCR4/TNFRSF14/TNFRSF1A/PDGFRB/PLEKHO2/TGFB2/BMPR1B/FAS/CX3CR1/TNFSF12/TNFSF10/HGF/TNFSF13/INHBA/CXCL12/IL1R1/TGFBR2/TNFRSF10B/KDR/CXCL10/INHBB/VEGFC/EPOR/CCR1/TNFRSF8/IL20RA/IL22RA1/TNFRSF12A/LIF/TNFSF13B/IL6ST/CCL2/FLT1/CXCL9/CXCL2/LTBR/IL21R/PDGFRA/IL1B/CCL8/CXCL11/IL17RA/EGF/IL17RB/GHR/IL6R/MPL/CD40/TNFRSF25/CCL18/TNFRSF10C/ACVR1/CC…
KEGG_FOCAL_ADHESION	KEGG_FOCAL_ADHESION	197	0.515718722096001	2.41977895285099	1e-10	1.43076923076923e-09	8.42105263157895e-10	3236	tags=41%, list=16%, signal=34%	PDGFC/BCL2/MET/SPP1/CAV1/TNC/CCND2/MYL9/DOCK1/ITGB4/ITGB8/LAMB2/LAMB1/CCND1/PDGFRB/BIRC3/RAC2/ITGAV/FN1/ERBB2/LAMC1/HGF/PRKCB/ITGA6/RAP1A/TNXB/KDR/COL5A1/ITGB1/VEGFC/CAPN2/VAV1/COL1A2/ACTN4/ITGA2/FLNB/PAK2/COL4A2/ACTB/FLNA/SHC1/PARVA/PIK3R1/COL5A2/ITGB7/FLT1/ITGA7/CAV2/LAMA1/ACTG1/LAMA2/PDGFRA/COL2A1/LAMA5/CTNNB1/VAV2/SHC4/EGF/ROCK1/COL4A6/RHOA/GRB2/SOS2/MAP2K1/FYN/SHC2/IGF1R/COL11A1/VWF/COL6A2/P…
KEGG_NATURAL_KILLER_CELL_MEDIATED_CYTOTOXICITY	KEGG_NATURAL_KILLER_CELL_MEDIATED_CYTOTOXICITY	125	0.552598917779898	2.44964453336733	1e-10	1.43076923076923e-09	8.42105263157895e-10	2249	tags=30%, list=11%, signal=26%	TYROBP/NFATC1/FCGR3A/ITGB2/HLA-C/HLA-B/PLCG2/HLA-E/HLA-G/PTPN11/SH3BP2/ICAM1/RAC2/SYK/FAS/FCGR3B/HLA-A/TNFSF10/PRKCB/TNFRSF10B/VAV1/LCP2/CD48/FCER1G/SHC1/PIK3R1/HCST/VAV2/SHC4/NFAT5/GRB2/SOS2/MAP2K1/FYN/SHC2/TNFRSF10C/PTPN6
KEGG_INTESTINAL_IMMUNE_NETWORK_FOR_IGA_PRODUCTION	KEGG_INTESTINAL_IMMUNE_NETWORK_FOR_IGA_PRODUCTION	48	0.652887719379852	2.45104743085079	1.82456845224071e-08	1.69684866058386e-07	9.98711152805439e-08	1932	tags=40%, list=10%, signal=36%	HLA-DOA/HLA-DRB4/HLA-DMB/HLA-DRA/HLA-DRB1/IL15/HLA-DRB5/CXCR4/HLA-DQA2/HLA-DPA1/HLA-DRB3/TNFSF13/CXCL12/HLA-DPB1/TNFSF13B/ITGB7/LTBR/HLA-DMA/CD40
KEGG_ANTIGEN_PROCESSING_AND_PRESENTATION	KEGG_ANTIGEN_PROCESSING_AND_PRESENTATION	78	0.637279077865135	2.62342273134329	1e-10	1.43076923076923e-09	8.42105263157895e-10	1669	tags=35%, list=8%, signal=32%	HLA-DOA/B2M/HLA-DRB4/HLA-DMB/HLA-C/HLA-F/HLA-B/IFI30/HLA-DRA/HLA-DRB1/HLA-E/CD74/HLA-G/HLA-DRB5/CIITA/HLA-DQA2/HLA-DPA1/HLA-A/TAP1/HLA-DRB3/HSPA2/HLA-DPB1/PSME2/CTSS/CTSB/HLA-DMA/CTSL
KEGG_TYPE_I_DIABETES_MELLITUS	KEGG_TYPE_I_DIABETES_MELLITUS	43	0.724099052200015	2.63877122534771	1.22218056787925e-10	1.62375418303958e-09	9.55690068116109e-10	1566	tags=44%, list=8%, signal=41%	HLA-DOA/HLA-DRB4/HLA-DMB/HLA-C/HLA-F/HLA-B/HLA-DRA/HLA-DRB1/HLA-E/HLA-G/HLA-DRB5/FAS/HLA-DQA2/HLA-DPA1/HLA-A/HLA-DRB3/HLA-DPB1/IL1B/HLA-DMA
KEGG_AUTOIMMUNE_THYROID_DISEASE	KEGG_AUTOIMMUNE_THYROID_DISEASE	47	0.707773736440758	2.64279038424641	1.80338903951342e-10	2.09643975843436e-09	1.23389776387761e-09	896	tags=36%, list=5%, signal=35%	HLA-DOA/HLA-DRB4/HLA-DMB/HLA-C/HLA-F/HLA-B/HLA-DRA/HLA-DRB1/HLA-E/HLA-G/HLA-DRB5/FAS/HLA-DQA2/HLA-DPA1/HLA-A/HLA-DRB3/HLA-DPB1
KEGG_COMPLEMENT_AND_COAGULATION_CASCADES	KEGG_COMPLEMENT_AND_COAGULATION_CASCADES	68	0.668537802237574	2.69055005441191	1e-10	1.43076923076923e-09	8.42105263157895e-10	2534	tags=44%, list=13%, signal=39%	C3/C1R/C1S/C4B/CFI/F5/C1QB/CFB/SERPINA5/PLAU/C2/SERPING1/C1QA/PROS1/F3/A2M/C1QC/C7/SERPINA1/CD59/PLAT/CFD/CFH/C3AR1/TFPI/F10/PLAUR/F13A1/C5/VWF
KEGG_ALLOGRAFT_REJECTION	KEGG_ALLOGRAFT_REJECTION	37	0.784706801602337	2.78526174098028	1e-10	1.43076923076923e-09	8.42105263157895e-10	896	tags=46%, list=5%, signal=44%	HLA-DOA/HLA-DRB4/HLA-DMB/HLA-C/HLA-F/HLA-B/HLA-DRA/HLA-DRB1/HLA-E/HLA-G/HLA-DRB5/FAS/HLA-DQA2/HLA-DPA1/HLA-A/HLA-DRB3/HLA-DPB1
KEGG_GRAFT_VERSUS_HOST_DISEASE	KEGG_GRAFT_VERSUS_HOST_DISEASE	39	0.787594580970263	2.79774325559786	1e-10	1.43076923076923e-09	8.42105263157895e-10	1566	tags=49%, list=8%, signal=45%	HLA-DOA/HLA-DRB4/HLA-DMB/HLA-C/HLA-F/HLA-B/HLA-DRA/HLA-DRB1/HLA-E/HLA-G/HLA-DRB5/FAS/HLA-DQA2/HLA-DPA1/HLA-A/HLA-DRB3/HLA-DPB1/IL1B/HLA-DMA
KEGG_VIRAL_MYOCARDITIS	KEGG_VIRAL_MYOCARDITIS	70	0.692839817296322	2.80947243889056	1e-10	1.43076923076923e-09	8.42105263157895e-10	2272	tags=47%, list=12%, signal=42%	HLA-DOA/HLA-DRB4/HLA-DMB/ITGB2/HLA-C/HLA-F/CAV1/HLA-B/HLA-DRA/HLA-DRB1/HLA-E/HLA-G/HLA-DRB5/MYH9/CCND1/ICAM1/RAC2/HLA-DQA2/HLA-DPA1/HLA-A/HLA-DRB3/HLA-DPB1/ACTB/ACTG1/LAMA2/HLA-DMA/MYH8/MYH7/SGCA/CD40/FYN/ABL1/EIF4G2
KEGG_LEISHMANIA_INFECTION	KEGG_LEISHMANIA_INFECTION	70	0.702291578718525	2.84779942667581	1e-10	1.43076923076923e-09	8.42105263157895e-10	1586	tags=46%, list=8%, signal=42%	C3/FCGR3A/HLA-DOA/HLA-DRB4/HLA-DMB/ITGB2/TLR2/TLR4/HLA-DRA/HLA-DRB1/HLA-DRB5/NCF2/CYBA/TGFB2/FCGR3B/HLA-DQA2/HLA-DPA1/MYD88/HLA-DRB3/PRKCB/NCF1/TAB2/ITGB1/HLA-DPB1/NFKB1/FCGR2A/NFKBIA/ITGAM/FOS/IL1B/HLA-DMA/STAT1
