# Supplementary material for: Exploring Biomarkers and Mechanisms of Action of Adaptive Immune Response in Age-Related Macular Degeneration Based on Transcriptomics
Source: Biomedicines. 2026 May 15;14(5):1123. doi: 10.3390/biomedicines14051123 (PMC13204548; doi:10.3390/biomedicines14051123)
Supplement: Supplementary file 1 [file biomedicines-14-01123-s001.zip › Supplementary Table S8.xlsx]

## Sheet: 03.GSEA_HLA-DOA_GSEA_KEGG_resul
ID	Description	setSize	enrichmentScore	NES	pvalue	p.adjust	qvalue	rank	leading_edge	core_enrichment
KEGG_OXIDATIVE_PHOSPHORYLATION	KEGG_OXIDATIVE_PHOSPHORYLATION	119	-0.44872	-2.07423	7.26543273416662e-08	9.68743452920444e-07	6.79819966961715e-07	5307	tags=49%, list=27%, signal=36%	NDUFA4/NDUFS2/NDUFS5/NDUFB1/COX17/COX7C/COX6B1/ATP6V1B2/ATP5F1C/NDUFB6/ATP5F1A/MT-CYB/COX15/MT-ND3/ATP5PD/ATP5F1B/COX7A1/ATP6V0A4/ATP6V1C1/COX10/NDUFB4/ATP5PF/SDHD/ATP5MC3/COX4I1/NDUFS6/UQCR11/COX7A2L/NDUFB7/NDUFA1/ATP6V1A/ATP5PO/COX8A/SDHA/COX7A2/ATP5MF/NDUFB8/MT-ND5/COX6A1/NDUFB3/ATP6V1D/SDHB/MT-ND2/ATP6V0D1/UQCRB/NDUFA8/NDUFAB1/COX7B/NDUFA3/ATP6V0E2/CYC1/ATP6V0A1/COX5A/ATP5ME/ATP6V0B/NDUFS8/UQ…
KEGG_PARKINSONS_DISEASE	KEGG_PARKINSONS_DISEASE	116	-0.433957	-2.00634	9.13466274319861e-07	9.43915150130523e-06	6.62396596582823e-06	5307	tags=50%, list=27%, signal=37%	NDUFA4/NDUFS2/NDUFS5/NDUFB1/COX7C/UCHL1/COX6B1/ATP5F1C/UBE2G2/NDUFB6/ATP5F1A/MT-CYB/MT-ND3/UBE2L3/UBB/ATP5PD/ATP5F1B/COX7A1/NDUFB4/UBA1/ATP5PF/SDHD/ATP5MC3/COX4I1/HTRA2/NDUFS6/UQCR11/COX7A2L/SNCA/SLC25A5/NDUFB7/SLC25A4/NDUFA1/ATP5PO/COX8A/PRKN/SDHA/COX7A2/NDUFB8/MT-ND5/CYCS/COX6A1/NDUFB3/SDHB/MT-ND2/UBE2G1/UQCRB/NDUFA8/VDAC1/NDUFAB1/VDAC2/COX7B/NDUFA3/CYC1/PPID/COX5A/NDUFS8/UQCRH
KEGG_HUNTINGTONS_DISEASE	KEGG_HUNTINGTONS_DISEASE	169	-0.380049	-1.84881	2.02271217002799e-06	1.88112231812603e-05	1.32008583728142e-05	5307	tags=42%, list=27%, signal=31%	NDUFA4/NDUFS2/NDUFS5/NDUFB1/BAX/COX7C/POLR2D/COX6B1/POLR2E/POLR2J/ATP5F1C/AP2B1/NDUFB6/ATP5F1A/MT-CYB/ATP5PD/ATP5F1B/AP2S1/EP300/COX7A1/POLR2H/GRIN1/REST/NDUFB4/DNAL1/ATP5PF/SDHD/AP2M1/PLCB4/TBPL1/ATP5MC3/CLTC/CLTB/PLCB1/COX4I1/NDUFS6/UQCR11/BDNF/COX7A2L/SLC25A5/NDUFB7/SLC25A4/NDUFA1/AP2A2/ATP5PO/COX8A/SDHA/COX7A2/DCTN1/CLTCL1/NDUFB8/CYCS/COX6A1/NDUFB3/DLG4/SDHB/AP2A1/UQCRB/NDUFA8/VDAC1/NDUFAB1/V…
KEGG_CITRATE_CYCLE_TCA_CYCLE	KEGG_CITRATE_CYCLE_TCA_CYCLE	30	-0.479386	-1.69685	0.00532633943064919	0.0264653818478653	0.0185721977879757	3863	tags=47%, list=20%, signal=38%	ACO2/OGDH/IDH3G/SDHD/PC/PDHA1/SUCLA2/MDH1/SDHA/SDHB/IDH3A/SUCLG1/MDH2/IDH3B
KEGG_CARDIAC_MUSCLE_CONTRACTION	KEGG_CARDIAC_MUSCLE_CONTRACTION	72	-0.38377	-1.62685	0.00162812999671229	0.00917673270874201	0.00643981242718738	6265	tags=53%, list=32%, signal=36%	ATP1A1/CACNG5/CACNG1/UQCR10/CACNA2D4/TNNT2/CACNB3/ATP1A3/COX7C/COX6B1/MYH6/TPM4/CACNB1/MT-CYB/CACNG3/ATP1B1/CACNA1S/COX7A1/TPM1/CACNG7/ATP2A2/COX4I1/UQCR11/COX7A2L/ATP1B2/COX8A/COX7A2/RYR2/CACNA2D3/COX6A1/ATP1A4/UQCRB/COX7B/CACNA1F/CYC1/COX5A/CACNB2/UQCRH
KEGG_ALZHEIMERS_DISEASE	KEGG_ALZHEIMERS_DISEASE	155	-0.300959	-1.44361	0.00521280605311534	0.0264653818478653	0.0185721977879757	5307	tags=43%, list=27%, signal=31%	NDUFA4/NDUFS2/NDUFS5/PPP3R2/NDUFB1/COX7C/COX6B1/ATP5F1C/ATP2A3/ERN1/NOS1/NDUFB6/APP/ATP5F1A/MT-CYB/CDK5/ATP5PD/ATP5F1B/CACNA1S/BAD/COX7A1/MAPK3/GRIN1/PPP3CB/NDUFB4/ATP5PF/SDHD/PLCB4/CALML6/ATP2A2/IDE/ATP5MC3/PLCB1/COX4I1/NDUFS6/UQCR11/COX7A2L/SNCA/PPP3CC/NDUFB7/NDUFA1/PPP3R1/ATP5PO/COX8A/SDHA/COX7A2/NDUFB8/CYCS/COX6A1/NDUFB3/PPP3CA/SDHB/ATP2A1/UQCRB/NDUFA8/APBB1/CALM3/NDUFAB1/COX7B/CACNA1F/NDUFA3…
KEGG_TOLL_LIKE_RECEPTOR_SIGNALING_PATHWAY	KEGG_TOLL_LIKE_RECEPTOR_SIGNALING_PATHWAY	97	0.420128115201573	1.65837	0.00122696819601714	0.00760720281530628	0.00533838794056581	2404	tags=25%, list=12%, signal=22%	TLR1/TLR4/TLR2/TLR3/SPP1/CXCL10/TLR7/CXCL9/MYD88/TAB2/CD14/CXCL11/NFKB1/LY96/CD40/STAT1/CCL3/PIK3R1/TAB1/MAPK14/AKT2/MAP2K4/IKBKB/TLR6
KEGG_AXON_GUIDANCE	KEGG_AXON_GUIDANCE	128	0.357448016774578	1.46238163556476	0.00669034953598309	0.0303513417973867	0.0212991872262363	3975	tags=35%, list=20%, signal=28%	NFATC1/MET/PAK2/SEMA3B/CXCL12/SLIT3/NGEF/CXCR4/ROBO3/RAC2/NRP1/ITGB1/EFNA4/CDC42/EPHA2/ROBO1/CHP2/SEMA3D/EFNA1/EFNB1/SEMA5B/EPHB6/LRRC4C/SEMA6D/SEMA3E/FYN/NTN1/PLXNB2/RASA1/SEMA5A/EPHB2/RHOA/SEMA3C/ABL1/GNAI2/NFATC4/PAK5/DPYSL2/ROCK2/UNC5B/NTN3/SRGAP2/PLXNB1/NTN4/ABLIM3
KEGG_B_CELL_RECEPTOR_SIGNALING_PATHWAY	KEGG_B_CELL_RECEPTOR_SIGNALING_PATHWAY	74	0.400513245349893	1.51880220726883	0.0105667822404668	0.0457074766680656	0.0320754222232039	3385	tags=32%, list=17%, signal=27%	NFATC1/LYN/PRKCB/PLCG2/SYK/CD81/RAC2/INPP5D/SOS2/LILRB3/NFKB1/VAV1/CHP2/PIK3R1/IFITM1/GRB2/AKT2/IKBKB/VAV2/VAV3/FCGR2B/NFATC4/NFKBIA/MALT1
KEGG_HYPERTROPHIC_CARDIOMYOPATHY_HCM	KEGG_HYPERTROPHIC_CARDIOMYOPATHY_HCM	83	0.401845737798419	1.54670580519481	0.00365172774440576	0.0194063245845563	0.0136184733926711	2223	tags=22%, list=11%, signal=19%	ITGB8/ITGB7/TGFB2/SGCA/ITGB4/LMNA/ACTB/ITGB1/TPM3/ITGA6/ITGAV/ITGA2/CACNG6/ACTG1/ITGA7/LAMA2/PRKAG3/ACTC1
KEGG_ADHERENS_JUNCTION	KEGG_ADHERENS_JUNCTION	73	0.419167527393154	1.58141522164573	0.00540690596891873	0.0264653818478653	0.0185721977879757	2484	tags=30%, list=13%, signal=26%	MET/ERBB2/CTNNA2/CTNND1/RAC2/ACTB/YES1/CTNNA1/AFDN/TJP1/PTPRJ/CDC42/FGFR1/ACTG1/IQGAP1/SMAD3/NECTIN2/ACTN4/SORBS1/TCF7L1/FYN/PTPRF
KEGG_PROTEIN_EXPORT	KEGG_PROTEIN_EXPORT	23	0.539091811359242	1.6236724220146	0.0065919580982537	0.0303513417973867	0.0212991872262363	3006	tags=39%, list=15%, signal=33%	SEC11C/SEC11A/SRP9/SPCS2/SRP19/SRPRA/IMMP2L/SEC63/SPCS1
KEGG_PATHWAYS_IN_CANCER	KEGG_PATHWAYS_IN_CANCER	325	0.357677022690495	1.62377126346471	1.06539105063734e-05	9.43632073421644e-05	6.62197946260803e-05	3393	tags=28%, list=17%, signal=23%	CSF1R/MET/FZD7/FGF2/BCL2/ERBB2/FGFR3/FZD8/FAS/PRKCB/FGFR2/CCND1/PLCG2/TGFB2/FZD5/ARNT2/CDK6/LAMC1/CTNNA2/PML/PAX8/RUNX1/PDGFRB/FGF1/BIRC3/RAC2/SMO/CTNNA1/ITGB1/SLC2A1/LAMB1/TPM3/FGF13/CDC42/FN1/HGF/MLH1/ITGA6/LAMB2/SOS2/FGFR1/ITGAV/ITGA2/NFKB1/COL4A6/HIF1A/TRAF4/STAT1/PTCH1/CSF2RA/LAMA2/PIK3R1/SMAD3/WNT2B/GLI3/VEGFC/WNT10A/LAMA1/FZD2/GRB2/FZD1/AKT2/CDKN2A/BIRC5/RB1/IKBKB/PRKCA/TCF7L1/CDKN1B/KITLG…
KEGG_TYROSINE_METABOLISM	KEGG_TYROSINE_METABOLISM	41	0.477142233635561	1.63126781879407	0.00751140749579619	0.0332648046242403	0.0233437225433265	3229	tags=34%, list=16%, signal=29%	MAOB/FAH/TYR/IL4I1/HGD/TYRP1/LCMT2/ADH5/AOX1/HEMK1/GSTZ1/COMT/ALDH1A3/ALDH3B1
KEGG_ARRHYTHMOGENIC_RIGHT_VENTRICULAR_CARDIOMYOPATHY_ARVC	KEGG_ARRHYTHMOGENIC_RIGHT_VENTRICULAR_CARDIOMYOPATHY_ARVC	74	0.445426850408619	1.68912087535682	0.00135301364465529	0.00811808186793171	0.0056968995564433	1874	tags=24%, list=10%, signal=22%	ITGB8/ITGB7/SGCA/CTNNA2/ITGB4/LMNA/GJA1/ACTB/CTNNA1/ITGB1/ITGA6/ITGAV/ITGA2/CACNG6/ACTG1/ITGA7/LAMA2/ACTN4
KEGG_NOD_LIKE_RECEPTOR_SIGNALING_PATHWAY	KEGG_NOD_LIKE_RECEPTOR_SIGNALING_PATHWAY	62	0.461275416413079	1.70274649874878	0.00146180083956117	0.00849671737994931	0.00596260868768373	4530	tags=50%, list=23%, signal=39%	TRIP6/PYCARD/NLRP1/CASP1/NLRP3/CARD6/ERBIN/BIRC3/CCL8/TAB2/NFKB1/CARD9/NOD1/TAB1/MAPK14/CASP5/NOD2/IKBKB/CARD8/PSTPIP1/NFKBIA/CXCL2/PYDC1/RIPK2/MEFV/CHUK/MAPK8/NLRC4/CCL5/NAIP/CARD18
KEGG_GLYCOSAMINOGLYCAN_DEGRADATION	KEGG_GLYCOSAMINOGLYCAN_DEGRADATION	21	0.594145873366882	1.75067698456201	0.00634134615661003	0.0302433432084478	0.0212233987427704	4538	tags=62%, list=23%, signal=48%	GUSB/HEXB/HGSNAT/NAGLU/SGSH/HYAL2/IDS/GNS/HYAL1/IDUA/SPAM1/ARSB/HEXA
KEGG_FC_GAMMA_R_MEDIATED_PHAGOCYTOSIS	KEGG_FC_GAMMA_R_MEDIATED_PHAGOCYTOSIS	92	0.448426714616052	1.75764754373022	0.000429571922947549	0.002853584916723	0.00200251573103369	2872	tags=33%, list=15%, signal=28%	LYN/PLPP3/PRKCB/PLCG2/FCGR3A/SYK/GSN/MYO10/RAC2/INPP5D/SPHK1/PTPRC/ASAP3/CDC42/NCF1/VAV1/RPS6KB1/ARPC3/ARPC1B/PIK3R1/FCGR2A/PIKFYVE/HCK/AKT2/SCIN/PRKCA/VAV2/ASAP1/VAV3/FCGR2B
KEGG_PRIMARY_IMMUNODEFICIENCY	KEGG_PRIMARY_IMMUNODEFICIENCY	35	0.539529740165412	1.77336125041159	0.000667275248598266	0.00427976538756129	0.00300334413162196	5280	tags=46%, list=27%, signal=34%	CIITA/TAP1/PTPRC/CD40/CD4/RFXAP/ADA/CD8B/AIRE/TNFRSF13C/BTK/CD3D/JAK3/RAG2/IL2RG/LCK
KEGG_LYSOSOME	KEGG_LYSOSOME	121	0.438678573381331	1.78143718646996	5.78236446078023e-05	0.000467617299871792	0.0003281524911381	4538	tags=48%, list=23%, signal=37%	CD68/LIPA/NPC2/LAPTM5/CLN5/GNPTAB/SUMF1/CTSH/MAN2B1/GUSB/LAPTM4A/HEXB/GBA1/AGA/FUCA1/AP3B1/HGSNAT/NAGLU/SGSH/CD63/CLN3/GAA/CTSC/ACP5/CTSS/GALC/CTSL/ACP2/IDS/ARSA/CTNS/ABCB9/CD164/GLA/TCIRG1/SLC11A1/GNS/HYAL1/CTSA/CTSF/PPT1/CTSZ/GGA1/IGF2R/IDUA/DNASE2/NAGPA/CTSW/NAGA/LAMP1/CTSB/ARSB/PSAPL1/LAMP3/AP4S1/MCOLN1/CTSD/HEXA
KEGG_SYSTEMIC_LUPUS_ERYTHEMATOSUS	KEGG_SYSTEMIC_LUPUS_ERYTHEMATOSUS	123	0.440249378452142	1.79327304982343	3.8323293244546e-05	0.000324006024703889	0.000227372648915009	1874	tags=21%, list=10%, signal=19%	HLA-DOA/C1S/HLA-DMB/C3/HLA-DRA/C1R/C2/C4B/HLA-DRB1/HLA-DRB5/HLA-DRB4/C1QB/HLA-DQA2/C1QA/FCGR3A/HLA-DMA/HLA-DRB3/HLA-DPB1/HLA-DPA1/FCGR3B/CD40/C1QC/C5/C7/FCGR2A/ACTN4
KEGG_OTHER_GLYCAN_DEGRADATION	KEGG_OTHER_GLYCAN_DEGRADATION	16	0.663967252962143	1.8333213963522	0.00202168522129666	0.0110598073870935	0.00776126834182001	788	tags=38%, list=4%, signal=36%	MAN2B1/FUCA2/HEXB/GBA1/AGA/FUCA1
KEGG_PATHOGENIC_ESCHERICHIA_COLI_INFECTION	KEGG_PATHOGENIC_ESCHERICHIA_COLI_INFECTION	53	0.512756673013769	1.84651474923083	0.000345468804875753	0.0023798962113663	0.00167010260446758	3582	tags=40%, list=18%, signal=33%	HCLS1/TLR4/TUBB2B/ACTB/ITGB1/CDC42/CD14/LY96/ACTG1/ARPC3/ARPC1B/EZR/YWHAQ/PRKCA/FYN/NCL/RHOA/ABL1/ROCK2/ARPC2/CTNNB1
KEGG_ECM_RECEPTOR_INTERACTION	KEGG_ECM_RECEPTOR_INTERACTION	83	0.4802105952353	1.84833244576824	6.71828264161826e-05	0.000520666904725415	0.000365380284017835	2075	tags=29%, list=11%, signal=26%	SPP1/ITGB8/ITGB7/TNC/LAMC1/COL5A2/ITGB4/COL5A1/THBS3/ITGB1/LAMB1/FN1/ITGA6/LAMB2/ITGAV/ITGA2/COL2A1/COL4A6/COL1A2/ITGA7/LAMA2/LAMA1/CD44/TNXB
KEGG_REGULATION_OF_ACTIN_CYTOSKELETON	KEGG_REGULATION_OF_ACTIN_CYTOSKELETON	210	0.43062718868204	1.87095969638073	7.29161738757323e-08	9.68743452920444e-07	6.79819966961715e-07	1874	tags=23%, list=10%, signal=21%	DOCK1/ITGB2/FGF2/FGFR3/MSN/MYL9/ITGB8/FGFR2/ITGB7/PAK2/ITGAX/PDGFC/CYFIP1/GSN/ITGB4/PDGFRB/RRAS/FGF1/MYH9/RAC2/ACTB/ENAH/RRAS2/ITGB1/TMSB4XP8/FGF13/CDC42/FN1/CD14/ITGA6/ITGAM/SOS2/FGFR1/ITGAV/ITGA2/VAV1/ACTG1/PFN2/IQGAP1/ITGA7/GNA12/ARPC3/ARPC1B/PIK3R1/EZR/TMSB4X/PIKFYVE/ACTN4
KEGG_GLUTATHIONE_METABOLISM	KEGG_GLUTATHIONE_METABOLISM	50	0.527599600433387	1.88843778508578	0.000286173083934295	0.00204723821583765	0.00143665839707905	5756	tags=56%, list=29%, signal=40%	LAP3/GPX7/MGST1/GPX1/GSTM5/GSTK1/OPLAH/GCLC/GSTT2/GPX3/GGCT/GSTZ1/GSTA4/GSTA2/GSS/IDH2/GSTM3/GSTP1/GCLM/GSTM1/GPX5/G6PD/RRM1/ODC1/SRM/ANPEP/GSTA3/RRM2
KEGG_ARACHIDONIC_ACID_METABOLISM	KEGG_ARACHIDONIC_ACID_METABOLISM	53	0.52567369603486	1.8930309132905	0.000168548128281117	0.00125399807441151	0.000879998648709833	4752	tags=43%, list=24%, signal=33%	GPX7/PTGDS/GPX1/PTGS1/ALOX5/CYP2J2/LTC4S/EPHX2/AKR1C3/TBXAS1/PLA2G12A/GPX3/CBR1/CYP2U1/PLA2G2F/ALOX15B/JMJD7-PLA2G4B/PLA2G12B/LTA4H/CBR3/GPX5/CYP2C8/PLA2G1B
KEGG_LEUKOCYTE_TRANSENDOTHELIAL_MIGRATION	KEGG_LEUKOCYTE_TRANSENDOTHELIAL_MIGRATION	113	0.493317564501904	1.97939663439413	5.37162209941091e-07	5.87718653229664e-06	4.12434142617308e-06	3633	tags=40%, list=18%, signal=33%	CYBB/ITGB2/MSN/MYL9/PRKCB/PLCG2/CXCL12/NCF2/CTNNA2/CYBA/PTPN11/CTNND1/CXCR4/CLDN10/RAC2/ACTB/CTNNA1/ITGB1/AFDN/ICAM1/CDC42/ITGAM/CD99/VCAM1/NCF1/VAV1/ACTG1/PIK3R1/EZR/MAPK14/ACTN4/PRKCA/VAV2/CLDN8/VAV3/RHOA/RAP1A/GNAI2/RAP1B/CLDN23/ROCK2/NOX1/CTNNB1/F11R/ITGAL
KEGG_CYTOKINE_CYTOKINE_RECEPTOR_INTERACTION	KEGG_CYTOKINE_CYTOKINE_RECEPTOR_INTERACTION	256	0.446748263514376	1.98278069067219	7.48819901933938e-10	1.54756113066347e-08	1.08600781099191e-08	3394	tags=27%, list=17%, signal=23%	CSF1R/IL15/IL22RA1/MET/TNFSF10/IL10RA/BMP7/TNFRSF11B/CCR5/FAS/TNFSF12/CCR1/CX3CR1/IL20RA/PLEKHO2/TGFB2/CXCL10/BMPR1B/CXCL12/PDGFC/IL13RA1/TNFRSF14/CXCL9/PDGFRB/CXCR4/TNFSF13/NGFR/MPL/TNFRSF10B/EPOR/CCL8/HGF/CXCL11/TNFRSF10C/CD40/CCL3/TNFRSF8/CSF2RA/ACVR1/IL17RA/TNFRSF1A/TNFSF13B/VEGFC/IL23A/LIF/LTB/FLT1/INHBB/IFNE/CCR10/INHBA/KDR/CCL18/IL1R1/CXCL16/IL21R/KITLG/CLCF1/IL7/LTBR/GHR/CXCL14/CCR7/IL22/…
KEGG_NATURAL_KILLER_CELL_MEDIATED_CYTOTOXICITY	KEGG_NATURAL_KILLER_CELL_MEDIATED_CYTOTOXICITY	125	0.486514417689032	1.98943483464774	1.59835285374063e-07	1.98195753863839e-06	1.39084739553571e-06	2899	tags=30%, list=15%, signal=26%	HLA-C/NFATC1/TYROBP/HLA-B/TNFSF10/ITGB2/HLA-G/FAS/PRKCB/HLA-E/PLCG2/FCGR3A/SYK/HLA-A/PTPN11/SH3BP2/RAC2/LCP2/SHC4/TNFRSF10B/ICAM1/FCGR3B/SOS2/TNFRSF10C/CD48/VAV1/CHP2/PIK3R1/FCER1G/GRB2/HCST/PRKCA/FYN/VAV2/SHC1/CASP3/VAV3/ULBP3
KEGG_FOCAL_ADHESION	KEGG_FOCAL_ADHESION	197	0.46573210772708	2.00337079431054	6.97085547587934e-09	1.29657911851356e-07	9.09880083167408e-08	3802	tags=40%, list=19%, signal=33%	DOCK1/MET/BCL2/ERBB2/CAV1/SPP1/MYL9/PRKCB/ITGB8/ITGB7/CCND1/PAK2/TNC/CCND2/PDGFC/PARVA/LAMC1/COL5A2/ITGB4/PDGFRB/BIRC3/COL5A1/RAC2/ACTB/SHC4/THBS3/ITGB1/LAMB1/CDC42/FN1/HGF/ITGA6/LAMB2/SOS2/ITGAV/ITGA2/COL2A1/COL4A6/VAV1/COL1A2/ACTG1/ITGA7/CAV2/LAMA2/PIK3R1/VEGFC/LAMA1/ACTN4/GRB2/FLT1/TNXB/AKT2/KDR/FLNC/PRKCA/FYN/CAPN2/VAV2/SHC1/COL4A2/COL11A1/VAV3/FLNB/RHOA/RAP1A/RAP1B/PAK5/EGF/PDGFRA/ELK1/COL6A…
KEGG_HEMATOPOIETIC_CELL_LINEAGE	KEGG_HEMATOPOIETIC_CELL_LINEAGE	85	0.524900503553631	2.02134787409178	1.45555767984561e-06	1.42491436026991e-05	9.99939901943797e-06	2719	tags=28%, list=14%, signal=24%	HLA-DRA/HLA-DRB1/CSF1R/HLA-DRB5/HLA-DRB4/CD9/HLA-DRB3/CD59/EPOR/CD14/ITGA6/ITGAM/ITGA2/CD33/CSF2RA/CD1D/CD4/CD2/CD44/CD8B/IL1R1/CD5/KITLG/IL7
KEGG_CELL_ADHESION_MOLECULES_CAMS	KEGG_CELL_ADHESION_MOLECULES_CAMS	131	0.542916623905787	2.22572116540978	1.71748038012034e-10	3.99314188377979e-09	2.80220483072266e-09	2717	tags=34%, list=14%, signal=30%	HLA-DOA/HLA-C/HLA-DMB/HLA-DRA/HLA-B/HLA-DRB1/HLA-DRB5/HLA-F/HLA-DRB4/ITGB2/HLA-G/HLA-DQA2/HLA-E/ITGB8/ITGB7/HLA-A/CD58/HLA-DMA/HLA-DRB3/NRCAM/CLDN10/HLA-DPB1/HLA-DPA1/ITGB1/SELPLG/ICAM1/PTPRC/ITGA6/ITGAM/CD99/ITGAV/VCAM1/NCAM2/CD40/CDH4/CD4/CD2/GLG1/NECTIN2/CD8B/HLA-DQB1/PTPRF/NLGN1/MPZ/CLDN8
KEGG_ASTHMA	KEGG_ASTHMA	30	0.720854328005709	2.28802409601517	2.82982652370398e-07	3.28967333380588e-06	2.30854269039009e-06	2456	tags=50%, list=12%, signal=44%	HLA-DOA/HLA-DMB/HLA-DRA/HLA-DRB1/HLA-DRB5/HLA-DRB4/HLA-DQA2/HLA-DMA/HLA-DRB3/HLA-DPB1/HLA-DPA1/CD40/FCER1G/HLA-DQB1/FCER1A
KEGG_COMPLEMENT_AND_COAGULATION_CASCADES	KEGG_COMPLEMENT_AND_COAGULATION_CASCADES	68	0.614131006324481	2.30852156337821	1.05003524642334e-08	1.62755463195617e-07	1.14214360137275e-07	2236	tags=37%, list=11%, signal=33%	C1S/C3/C1R/C2/C4B/PLAU/CFI/F5/C1QB/SERPING1/CFB/C1QA/F3/PROS1/CD59/SERPINA5/CFD/A2M/F10/SERPINA1/C1QC/C5/C7/C3AR1/TFPI
KEGG_INTESTINAL_IMMUNE_NETWORK_FOR_IGA_PRODUCTION	KEGG_INTESTINAL_IMMUNE_NETWORK_FOR_IGA_PRODUCTION	48	0.66879466358144	2.36642608144226	1.04545781893546e-08	1.62755463195617e-07	1.14214360137275e-07	2347	tags=42%, list=12%, signal=37%	HLA-DOA/HLA-DMB/HLA-DRA/HLA-DRB1/HLA-DRB5/IL15/HLA-DRB4/HLA-DQA2/ITGB7/CXCL12/HLA-DMA/HLA-DRB3/CXCR4/HLA-DPB1/TNFSF13/HLA-DPA1/CD40/TNFSF13B/CCR10/HLA-DQB1
KEGG_ANTIGEN_PROCESSING_AND_PRESENTATION	KEGG_ANTIGEN_PROCESSING_AND_PRESENTATION	78	0.629110287453321	2.40592531573992	1.37376065310339e-10	3.65027830681759e-09	2.56159881180182e-09	2347	tags=41%, list=12%, signal=36%	HLA-DOA/HLA-C/B2M/HLA-DMB/HLA-DRA/CIITA/HLA-B/HLA-DRB1/HLA-DRB5/HLA-F/HLA-DRB4/HLA-G/HLA-DQA2/HLA-E/CD74/IFI30/TAP1/HLA-A/HLA-DMA/HLA-DRB3/HLA-DPB1/HLA-DPA1/PSME2/HSPA2/CD4/RFXAP/TAPBP/CTSS/PSME1/CTSL/CD8B/HLA-DQB1
KEGG_VIRAL_MYOCARDITIS	KEGG_VIRAL_MYOCARDITIS	70	0.663139336922107	2.48976009879676	1e-10	3.1e-09	2.17543859649123e-09	1564	tags=40%, list=8%, signal=37%	HLA-DOA/HLA-C/HLA-DMB/HLA-DRA/HLA-B/HLA-DRB1/HLA-DRB5/HLA-F/HLA-DRB4/ITGB2/HLA-G/CAV1/HLA-DQA2/HLA-E/CCND1/SGCA/HLA-A/HLA-DMA/HLA-DRB3/MYH9/HLA-DPB1/RAC2/ACTB/HLA-DPA1/ICAM1/CD40/ACTG1/LAMA2
KEGG_LEISHMANIA_INFECTION	KEGG_LEISHMANIA_INFECTION	70	0.693804054373733	2.60489094038775	1e-10	3.1e-09	2.17543859649123e-09	1828	tags=44%, list=9%, signal=40%	HLA-DOA/HLA-DMB/C3/HLA-DRA/HLA-DRB1/HLA-DRB5/TLR4/HLA-DRB4/ITGB2/TLR2/HLA-DQA2/PRKCB/TGFB2/FCGR3A/NCF2/CYBA/HLA-DMA/HLA-DRB3/MYD88/HLA-DPB1/HLA-DPA1/ITGB1/FCGR3B/TAB2/ITGAM/NCF1/NFKB1/STAT1/TAB1/MAPK14/FCGR2A
KEGG_TYPE_I_DIABETES_MELLITUS	KEGG_TYPE_I_DIABETES_MELLITUS	43	0.758960049540738	2.6240864635533	1e-10	3.1e-09	2.17543859649123e-09	874	tags=42%, list=4%, signal=40%	HLA-DOA/HLA-C/HLA-DMB/HLA-DRA/HLA-B/HLA-DRB1/HLA-DRB5/HLA-F/HLA-DRB4/HLA-G/FAS/HLA-DQA2/HLA-E/HLA-A/HLA-DMA/HLA-DRB3/HLA-DPB1/HLA-DPA1
KEGG_AUTOIMMUNE_THYROID_DISEASE	KEGG_AUTOIMMUNE_THYROID_DISEASE	47	0.756304194358512	2.6578483562899	1e-10	3.1e-09	2.17543859649123e-09	1361	tags=40%, list=7%, signal=38%	HLA-DOA/HLA-C/HLA-DMB/HLA-DRA/HLA-B/HLA-DRB1/HLA-DRB5/HLA-F/HLA-DRB4/HLA-G/FAS/HLA-DQA2/HLA-E/HLA-A/HLA-DMA/HLA-DRB3/HLA-DPB1/HLA-DPA1/CD40
KEGG_GRAFT_VERSUS_HOST_DISEASE	KEGG_GRAFT_VERSUS_HOST_DISEASE	39	0.811742447382249	2.74634689953079	1e-10	3.1e-09	2.17543859649123e-09	874	tags=46%, list=4%, signal=44%	HLA-DOA/HLA-C/HLA-DMB/HLA-DRA/HLA-B/HLA-DRB1/HLA-DRB5/HLA-F/HLA-DRB4/HLA-G/FAS/HLA-DQA2/HLA-E/HLA-A/HLA-DMA/HLA-DRB3/HLA-DPB1/HLA-DPA1
KEGG_ALLOGRAFT_REJECTION	KEGG_ALLOGRAFT_REJECTION	37	0.824021379906399	2.74997137650463	1e-10	3.1e-09	2.17543859649123e-09	1361	tags=51%, list=7%, signal=48%	HLA-DOA/HLA-C/HLA-DMB/HLA-DRA/HLA-B/HLA-DRB1/HLA-DRB5/HLA-F/HLA-DRB4/HLA-G/FAS/HLA-DQA2/HLA-E/HLA-A/HLA-DMA/HLA-DRB3/HLA-DPB1/HLA-DPA1/CD40
